# Supplementary material for: PTEN Mediates the Silencing of Unintegrated HIV-1 DNA
Source: Viruses. 2024 Feb 14;16(2):291. doi: 10.3390/v16020291 (PMC10892664; doi:10.3390/v16020291)
Supplement: Supplementary file 1 [file viruses-16-00291-s001.zip]

Archive with 1 entries (1 files):
- viruses-2810502-supplementary.xlsx
