# Supplementary material for: PTEN Mediates the Silencing of Unintegrated HIV-1 DNA
Source: Viruses. 2024 Feb 14;16(2):291. doi: 10.3390/v16020291 (PMC10892664; doi:10.3390/v16020291)
Supplement: Supplementary file 1 [file viruses-16-00291-s001.zip › viruses-2810502-supplementary.xlsx]

## Sheet: Sheet1
Gene ID	Gene Name	aRRA	p_value	p_value (adj.)	significant	# sgRNAs	# signif. sgRNAs	avg. logFC
1492	PTEN	5.26759e-10	0	0	TRUE	4	4	3.05849
14881	ZFR	1.28078e-06	0	0	TRUE	4	3	2.40007
9299	MAP6	1.00909e-05	0	0	TRUE	4	2	1.65615
943	ARHGAP21	1.25994e-05	0	0	TRUE	4	3	2.55663
166	SMAD6	1.29131e-05	0	0	TRUE	4	1	-1.50724
11955	TMEM145	1.56244e-05	0	0	TRUE	4	3	1.86961
10911	CHKB	1.8146e-05	0	0	TRUE	4	3	1.85713
14844	PPP1R1A	1.8988e-05	0	0	TRUE	4	3	1.98504
3840	ATP6V0D1	2.38255e-05	0	0	TRUE	4	2	1.65045
14939	MTPAP	2.58261e-05	0	0	TRUE	4	1	0.571382
10624	UAP1	3.74966e-05	0	0	TRUE	4	3	1.5712
3973	SLC25A13	3.87392e-05	0	0	TRUE	4	1	-0.483788
18934	ZNF281	5.12751e-05	0	0	TRUE	4	3	1.5838
7578	FUT6	5.16522e-05	0	0	TRUE	4	1	-0.0752823
2103	SLC44A2	5.30416e-05	0	0	TRUE	4	2	0.492249
12617	RNF185	6.45653e-05	0.001	0.490128	FALSE	4	1	0.391564
12610	TJP1	6.78734e-05	0.001	0.490128	FALSE	4	2	0.856256
125	TPRN	8.7042e-05	0.001	0.490128	FALSE	4	3	1.96424
14833	MMRN2	8.78884e-05	0.001	0.490128	FALSE	4	2	1.12705
15475	C21orf140	8.95913e-05	0.001	0.490128	FALSE	4	2	1.38282
5162	CLEC1B	9.03914e-05	0.001	0.490128	FALSE	4	1	-1.32493
11026	C4orf48	0.000101709	0.001	0.490128	FALSE	4	2	1.99425
12539	ARNTL	0.000103304	0.001	0.490128	FALSE	4	1	-0.947619
15344	IQCF3	0.000106185	0.001	0.490128	FALSE	4	2	0.694952
18604	IFNA5	0.000113217	0.001	0.490128	FALSE	4	2	0.411331
19097	PLEKHG6	0.000116218	0.001	0.490128	FALSE	4	1	0.760921
18538	CERS2	0.00011626	0.001	0.490128	FALSE	4	2	0.618243
4332	GRK6	0.000124476	0.001	0.490128	FALSE	4	2	0.902128
15954	FAM81B	0.000126746	0.001	0.490128	FALSE	4	3	1.53186
11326	CALU	0.000129131	0.001	0.490128	FALSE	4	1	-0.282983
10711	SIAH3	0.0001324	0.001	0.490128	FALSE	4	3	1.36644
1072	GRPEL2	0.000142044	0.001	0.490128	FALSE	4	1	0.264039
6601	RERG	0.000153994	0.001	0.490128	FALSE	4	2	1.47021
12875	DLEC1	0.000154957	0.001	0.490128	FALSE	4	1	-0.108259
2102	SLC44A1	0.000162278	0.001	0.490128	FALSE	4	3	1.70503
600	DLGAP1	0.000167415	0.001	0.490128	FALSE	4	2	0.665703
17445	FAM126A	0.00016787	0.001	0.490128	FALSE	4	1	0.715224
12953	WNT5B	0.000173144	0.001	0.490128	FALSE	4	2	0.602301
4694	LOC100505478	0.000182092	0.002	0.721321	FALSE	4	2	1.32965
17728	RSPH10B2	0.000183139	0.002	0.721321	FALSE	4	2	1.44716
5387	SPO11	0.000186817	0.002	0.721321	FALSE	4	3	1.42043
17885	GCLM	0.000193696	0.002	0.721321	FALSE	4	1	-0.661753
7677	MT1E	0.00019884	0.002	0.721321	FALSE	4	2	0.833237
17056	ARSG	0.000203234	0.002	0.721321	FALSE	4	2	1.05695
7648	CYLD	0.000203602	0.002	0.721321	FALSE	4	2	1.41429
18377	HDAC4	0.000204434	0.002	0.721321	FALSE	4	3	1.40936
18730	ZNRD1	0.00020619	0.002	0.721321	FALSE	4	2	0.661343
330	COPG1	0.000207304	0.002	0.721321	FALSE	4	2	0.759001
13942	CFC1	0.000211039	0.002	0.721321	FALSE	4	2	1.6288
9651	SIGLEC9	0.000211415	0.002	0.721321	FALSE	4	2	1.20763
10378	PSMA1	0.00021179	0.002	0.721321	FALSE	4	2	0.491444
33	ZC3H10	0.000218877	0.002	0.721321	FALSE	4	3	1.22621
2998	RNF214	0.000219522	0.003	0.921061	FALSE	4	1	-0.441233
6686	CCDC97	0.000219757	0.003	0.921061	FALSE	4	2	0.854306
8909	MXD3	0.000245348	0.003	0.921061	FALSE	4	1	-0.180905
16198	JADE2	0.000251452	0.004	0.921061	FALSE	4	2	1.02877
12706	SPATA6L	0.000251467	0.004	0.921061	FALSE	4	3	1.4078
4934	GMDS	0.000258047	0.004	0.921061	FALSE	4	2	1.31643
13049	PAPSS1	0.000258261	0.004	0.921061	FALSE	4	1	-0.338863
18198	ST6GALNAC4	0.000261791	0.004	0.921061	FALSE	4	3	1.23573
5363	CLASRP	0.000262631	0.004	0.921061	FALSE	4	2	1.32593
15559	CELF5	0.000270218	0.004	0.921061	FALSE	4	2	1.14857
10085	THTPA	0.000271174	0.004	0.921061	FALSE	4	1	-0.296044
8650	BPHL	0.000272345	0.004	0.921061	FALSE	4	2	-0.0778344
1691	ADAM33	0.000277054	0.005	0.921061	FALSE	4	2	1.35696
1473	PMPCA	0.000284087	0.005	0.921061	FALSE	4	1	0.0417516
13608	RAB17	0.0002901	0.005	0.921061	FALSE	4	2	0.135599
81	UGCG	0.000297	0.005	0.921061	FALSE	4	1	-0.0954071
11193	NME9	0.000297626	0.005	0.921061	FALSE	4	2	1.31803
10254	RBM43	0.000300753	0.005	0.921061	FALSE	4	2	1.08346
18472	LCE5A	0.000309913	0.005	0.921061	FALSE	4	1	-0.0537536
6505	PAOX	0.00031434	0.005	0.921061	FALSE	4	2	0.21606
11157	CDKN2A	0.00032033	0.005	0.921061	FALSE	4	3	1.57751
14821	AP3S1	0.000322826	0.005	0.921061	FALSE	4	1	-1.33573
1998	VPS41	0.000324029	0.005	0.921061	FALSE	4	2	0.458426
9577	DICER1	0.00033104	0.005	0.921061	FALSE	4	2	0.952885
15325	TMEM62	0.000335739	0.006	0.921061	FALSE	4	1	-0.32413
9094	SPEF2	0.000342891	0.006	0.921061	FALSE	4	2	0.90164
30	ZNF707	0.00034337	0.006	0.921061	FALSE	4	2	1.2618
5550	OR4D11	0.000348653	0.006	0.921061	FALSE	4	1	-0.170933
12118	NF1	0.000354951	0.006	0.921061	FALSE	4	2	1.30042
15393	PROX1	0.000360324	0.006	0.921061	FALSE	4	2	0.629973
18896	KDM5B	0.000361566	0.006	0.921061	FALSE	4	1	0.55486
13278	MDK	0.000372684	0.006	0.921061	FALSE	4	2	1.35441
9274	PDE9A	0.000386775	0.006	0.921061	FALSE	4	2	0.668165
13520	ITGB6	0.000387392	0.007	0.921061	FALSE	4	1	-0.219415
10222	GPS2	0.0003883	0.007	0.921061	FALSE	4	2	1.08007
2027	VPS4A	0.000397514	0.007	0.921061	FALSE	4	2	0.630776
12111	PPP1R1C	0.000413175	0.007	0.921061	FALSE	4	2	0.385389
18634	RARA	0.000413218	0.007	0.921061	FALSE	4	1	0.0558121
16239	MOGS	0.000418378	0.007	0.921061	FALSE	4	2	1.15666
7736	EIF4E2	0.000422614	0.007	0.921061	FALSE	4	2	1.33031
17061	BCL6B	0.000426131	0.007	0.921061	FALSE	4	1	0.565927
3117	IL13RA2	0.000426872	0.007	0.921061	FALSE	4	2	1.60925
3540	C12orf56	0.000427406	0.007	0.921061	FALSE	4	2	1.01048
18305	SPTAN1	0.000431962	0.007	0.921061	FALSE	4	3	1.472
10061	ZNF334	0.000435513	0.007	0.921061	FALSE	4	3	1.15352
17406	ANKS3	0.000439044	0.007	0.921061	FALSE	4	1	-0.371421
14973	IFNGR2	0.000439233	0.007	0.921061	FALSE	4	2	0.356085
18577	MAN1A1	0.000442487	0.007	0.921061	FALSE	4	2	1.05108
4043	PI4KA	0.000449577	0.007	0.921061	FALSE	4	2	1.1979
11937	IBSP	0.000451957	0.007	0.921061	FALSE	4	1	-1.42794
191	ERICH5	0.00045507	0.007	0.921061	FALSE	4	2	0.894261
2964	GPRC6A	0.00046487	0.007	0.921061	FALSE	4	1	-0.386272
15910	OR51G2	0.000472309	0.007	0.921061	FALSE	4	2	0.0884682
15573	SPATA31A5	0.000474557	0.007	0.921061	FALSE	4	2	0.278857
13686	LSM5	0.0004802	0.007	0.921061	FALSE	4	2	1.49018
1842	FBXO15	0.000483601	0.007	0.921061	FALSE	4	2	0.93955
15149	KRTAP13-4	0.000488155	0.007	0.921061	FALSE	4	2	0.425371
4362	CRK	0.000490441	0.007	0.921061	FALSE	4	2	1.10773
14025	CKAP5	0.000490696	0.007	0.921061	FALSE	4	1	-2.09308
5968	MRTO4	0.000492158	0.007	0.921061	FALSE	4	2	1.08978
5356	PRADC1	0.000503104	0.007	0.921061	FALSE	4	2	0.881635
1853	FAM153A	0.000503609	0.007	0.921061	FALSE	4	1	0.2029
9113	RXFP2	0.000503793	0.007	0.921061	FALSE	4	3	1.24502
16781	LRP5	0.000506005	0.007	0.921061	FALSE	4	2	1.32651
8334	FGF13	0.000516522	0.007	0.921061	FALSE	4	1	-0.043379
14773	TNFSF8	0.000518866	0.007	0.921061	FALSE	4	2	1.14799
156	NR0B2	0.000519455	0.007	0.921061	FALSE	4	2	0.882708
13761	USP11	0.000520632	0.007	0.921061	FALSE	4	2	0.978778
10348	PTDSS1	0.000536067	0.007	0.921061	FALSE	4	2	0.737916
5515	AES	0.00054026	0.007	0.921061	FALSE	4	2	0.443673
1798	EBF2	0.000542348	0.007	0.921061	FALSE	4	1	-0.204461
6034	PCDH9	0.000555261	0.007	0.921061	FALSE	4	1	-0.150293
8616	DCTN6	0.000566381	0.008	0.921061	FALSE	4	2	1.02428
17775	TMEM11	0.000568174	0.008	0.921061	FALSE	4	1	0.650949
9049	TBC1D4	0.000568227	0.008	0.921061	FALSE	4	2	1.25772
1325	H3F3A	0.000574399	0.008	0.921061	FALSE	4	2	0.885299
3246	MLLT1	0.000581088	0.008	0.921061	FALSE	4	1	0.523741
10573	SRPX	0.000594001	0.008	0.921061	FALSE	4	1	0.250862
5273	KIFAP3	0.000596268	0.008	0.921061	FALSE	4	2	0.141038
822	TRNT1	0.000598161	0.008	0.921061	FALSE	4	2	0.344988
14556	OR13F1	0.000601323	0.008	0.921061	FALSE	4	2	1.45484
14343	SLC25A6	0.000604494	0.008	0.921061	FALSE	4	2	1.17714
3497	ATP5D	0.000606914	0.008	0.921061	FALSE	4	1	-0.251871
14083	ZNF441	0.000614269	0.008	0.921061	FALSE	4	3	1.2517
5296	TRIM6	0.000619827	0.008	0.921061	FALSE	4	1	-2.24836
4850	SCFD2	0.00063274	0.009	0.921061	FALSE	4	1	-0.523578
12870	KRT20	0.000645653	0.01	0.921061	FALSE	4	1	-0.790127
7737	RNF113B	0.000658566	0.012	0.921061	FALSE	4	1	0.408746
2508	FAM151B	0.000683092	0.012	0.921061	FALSE	4	2	0.0873532
7582	PROSC	0.000683767	0.012	0.921061	FALSE	4	2	1.28726
5770	SUZ12	0.000684392	0.012	0.921061	FALSE	4	1	-0.115588
10364	ADPRH	0.000695977	0.012	0.921061	FALSE	4	2	0.685902
15856	SLC2A5	0.000697305	0.012	0.921061	FALSE	4	1	-1.51072
16441	UBE2O	0.000701438	0.012	0.921061	FALSE	4	2	0.176091
17581	GAREML	0.000702122	0.012	0.921061	FALSE	4	2	-1.06402
12859	MYC	0.000710218	0.012	0.921061	FALSE	4	1	-1.65207
9726	AGMAT	0.000717858	0.012	0.921061	FALSE	4	3	1.15742
2669	ADAT2	0.000723131	0.012	0.921061	FALSE	4	1	0.0932646
9403	GNB2L1	0.000724192	0.012	0.921061	FALSE	4	2	0.930944
15088	GALC	0.000729065	0.012	0.921061	FALSE	4	2	1.23415
10802	ZCCHC12	0.000733954	0.012	0.921061	FALSE	4	2	1.31756
134	COL4A2	0.000736044	0.012	0.921061	FALSE	4	1	0.692724
10182	CYP7B1	0.000748957	0.012	0.921061	FALSE	4	1	0.094001
12106	MRFAP1L1	0.00076187	0.012	0.921061	FALSE	4	1	-1.42311
16050	DNAJC12	0.000772941	0.012	0.921061	FALSE	4	2	1.20271
6398	DYM	0.000774783	0.012	0.921061	FALSE	4	1	-1.5254
10887	STARD6	0.000780137	0.012	0.921061	FALSE	4	2	0.890833
6572	CDK1	0.000783026	0.012	0.921061	FALSE	4	2	0.61137
1281	KLK8	0.000785919	0.012	0.921061	FALSE	4	2	-0.416312
2626	MORC3	0.000787696	0.012	0.921061	FALSE	4	1	-0.178722
13332	TMEM8C	0.000788377	0.012	0.921061	FALSE	4	3	1.19155
2380	DNMT3L	0.000800609	0.013	0.921061	FALSE	4	1	-0.197255
11670	HEPACAM	0.000813523	0.013	0.921061	FALSE	4	1	0.588903
7243	C9orf69	0.000818098	0.013	0.921061	FALSE	4	2	0.701292
13646	OR10Z1	0.00082996	0.013	0.921061	FALSE	4	2	1.32559
16263	SPATA31C2	0.000839349	0.013	0.921061	FALSE	4	1	-0.139442
11995	PKDREJ	0.000841907	0.013	0.921061	FALSE	4	2	0.669977
10843	FAM3B	0.000852262	0.014	0.921061	FALSE	4	1	0.423863
6975	SP100	0.000856961	0.014	0.921061	FALSE	4	2	1.43858
1945	SLC15A1	0.000865175	0.014	0.921061	FALSE	4	1	0.481619
12852	ANAPC15	0.000878088	0.014	0.921061	FALSE	4	1	-1.36173
6703	SETDB1	0.000878261	0.014	0.921061	FALSE	4	2	0.372046
11816	SLC25A40	0.000885163	0.014	0.921061	FALSE	4	2	0.931804
5662	RILPL1	0.000891001	0.014	0.921061	FALSE	4	1	-0.64193
18036	ZG16B	0.000906808	0.014	0.921061	FALSE	4	2	1.01301
8968	LENG9	0.000907586	0.014	0.921061	FALSE	4	2	0.994549
4634	GPBAR1	0.00091226	0.014	0.921061	FALSE	4	2	1.02128
14795	SLMO2	0.00091304	0.014	0.921061	FALSE	4	2	0.246739
4407	PAX7	0.000916827	0.014	0.921061	FALSE	4	1	-0.381027
14161	YIPF6	0.000919294	0.014	0.921061	FALSE	4	2	0.906068
11798	ASIC5	0.000927927	0.014	0.921061	FALSE	4	2	0.224576
4067	TBC1D8B	0.000931865	0.014	0.921061	FALSE	4	2	0.894324
8756	HDAC10	0.000935811	0.014	0.921061	FALSE	4	2	1.31942
12355	CNTN6	0.000940557	0.014	0.921061	FALSE	4	2	-0.307533
2941	NLGN1	0.000942653	0.014	0.921061	FALSE	4	1	-0.323715
19079	OR10J5	0.000942935	0.014	0.921061	FALSE	4	2	0.695088
10547	BLNK	0.000943728	0.014	0.921061	FALSE	4	2	1.10967
11721	VWA9	0.000947699	0.014	0.921061	FALSE	4	2	1.24795
15037	SRCAP	0.000950086	0.014	0.921061	FALSE	4	2	0.48015
15806	RARB	0.000955338	0.014	0.921061	FALSE	4	2	0.417003
9922	PLEKHH1	0.000955566	0.014	0.921061	FALSE	4	1	-0.547081
13574	KIF11	0.000955667	0.014	0.921061	FALSE	4	2	1.1101
6895	CFC1B	0.000980577	0.014	0.921061	FALSE	4	2	0.619459
13318	GPR158	0.000981392	0.014	0.921061	FALSE	4	1	-0.186728
5297	PDGFRB	0.000982195	0.014	0.921061	FALSE	4	2	0.793798
10077	CSMD1	0.000994305	0.014	0.921061	FALSE	4	1	-0.263387
14202	HNRNPF	0.000997633	0.014	0.921061	FALSE	4	2	1.25151
15717	FAM47E	0.000999266	0.014	0.921061	FALSE	4	2	0.389897
13632	KIF1C	0.00100172	0.014	0.921061	FALSE	4	2	0.322495
7757	TMEM9	0.00100722	0.014	0.921061	FALSE	4	1	0.233227
11732	ANKHD1-EIF4EBP3	0.00101401	0.014	0.921061	FALSE	4	2	0.574291
2169	RABAC1	0.00102013	0.014	0.921061	FALSE	4	1	0.927537
961	NKRF	0.00102391	0.014	0.921061	FALSE	4	2	0.13
13375	GTPBP10	0.00103219	0.014	0.921061	FALSE	4	2	0.992754
17579	C1QTNF9B	0.00103304	0.014	0.921061	FALSE	4	1	0.619647
872	PIGO	0.00104134	0.014	0.921061	FALSE	4	2	0.559326
6967	POGZ	0.00104551	0.014	0.921061	FALSE	4	2	0.459226
4511	FAM25C	0.00104596	0.014	0.921061	FALSE	4	1	-1.06217
9723	RAB3GAP2	0.00105723	0.014	0.921061	FALSE	4	2	0.53096
18265	PTAR1	0.0010648	0.014	0.921061	FALSE	4	2	0.73769
16476	ZNF561	0.00106986	0.014	0.921061	FALSE	4	2	0.797481
6639	HIST1H3E	0.00107178	0.014	0.921061	FALSE	4	1	-0.986223
8150	FAM166A	0.00107748	0.014	0.921061	FALSE	4	2	0.788736
13895	DPM3	0.0010847	0.014	0.921061	FALSE	4	1	-0.351609
1147	CEP97	0.00108768	0.014	0.921061	FALSE	4	2	0.983815
6223	SLC2A14	0.00109761	0.014	0.921061	FALSE	4	1	-0.353841
12197	MAGEB2	0.00110993	0.014	0.921061	FALSE	4	2	-0.449973
364	ZNF57	0.00111052	0.014	0.921061	FALSE	4	1	0.60218
11843	PDZD9	0.00111597	0.014	0.921061	FALSE	4	2	0.660385
1520	NCL	0.00112344	0.014	0.921061	FALSE	4	1	-1.57617
7803	PON2	0.00113503	0.014	0.921061	FALSE	4	2	0.726581
1742	FAM127B	0.00113635	0.014	0.921061	FALSE	4	1	-0.288085
16870	KIR2DL4	0.00113677	0.014	0.921061	FALSE	4	2	0.526432
1879	TMEM109	0.00113938	0.014	0.921061	FALSE	4	2	1.24596
375	MKRN2OS	0.00114113	0.014	0.921061	FALSE	4	2	0.282388
18278	CEP350	0.00114374	0.014	0.921061	FALSE	4	2	-0.478652
14293	RNF225	0.00114926	0.014	0.921061	FALSE	4	1	-0.402296
7226	OSGEP	0.00117509	0.014	0.921061	FALSE	4	1	-0.753627
16491	TRAF3	0.00118161	0.014	0.921061	FALSE	4	2	1.18556
7206	DPM1	0.001188	0.014	0.921061	FALSE	4	1	-0.228914
11460	MSANTD3	0.00120091	0.015	0.921061	FALSE	4	1	0.666098
12258	DAD1	0.0012048	0.015	0.921061	FALSE	4	2	0.951327
18494	TGOLN2	0.0012075	0.015	0.921061	FALSE	4	2	0.258125
11636	REG1A	0.00121383	0.015	0.921061	FALSE	4	1	0.232345
18513	TGIF1	0.00121559	0.015	0.921061	FALSE	4	2	1.05415
14371	NKX3-2	0.0012237	0.015	0.921061	FALSE	4	2	1.0924
11307	RNF149	0.00122674	0.015	0.921061	FALSE	4	1	-0.39617
488	EXD2	0.00122732	0.015	0.921061	FALSE	4	2	0.792133
12804	PDE6D	0.00123965	0.015	0.921061	FALSE	4	1	-0.830764
9800	ICMT	0.00125187	0.015	0.921061	FALSE	4	2	0.711218
12579	OR10C1	0.00125257	0.015	0.921061	FALSE	4	1	-1.03778
1975	DPF1	0.00125461	0.015	0.921061	FALSE	4	2	1.10727
1103	HELLS	0.00125553	0.015	0.921061	FALSE	4	2	1.08441
17566	BSPRY	0.00127297	0.015	0.921061	FALSE	4	2	0.402529
6926	TMEM37	0.00127574	0.015	0.921061	FALSE	4	2	0.437489
10915	RASL11A	0.00127839	0.015	0.921061	FALSE	4	1	-0.289905
11343	GREM2	0.00127851	0.015	0.921061	FALSE	4	2	0.749489
17355	CYP2C19	0.00128128	0.015	0.921061	FALSE	4	2	1.09985
4740	PBLD	0.00128313	0.015	0.921061	FALSE	4	2	0.551038
1706	TTC24	0.00129426	0.015	0.921061	FALSE	4	2	-0.221098
9328	FANK1	0.00130263	0.015	0.921061	FALSE	4	2	0.592962
13313	GPR156	0.00130422	0.015	0.921061	FALSE	4	1	-1.11975
3895	OR3A2	0.00131571	0.015	0.921061	FALSE	4	2	0.8901
6869	TEX37	0.00131713	0.015	0.921061	FALSE	4	1	0.324822
17653	CDC20B	0.00132134	0.015	0.921061	FALSE	4	2	0.636534
5627	CBLN1	0.00133004	0.015	0.921061	FALSE	4	1	-1.00147
16734	SEMA4D	0.00133075	0.015	0.921061	FALSE	4	2	0.629464
5367	GKAP1	0.00134251	0.015	0.921061	FALSE	4	2	-0.690847
16109	CWC27	0.00134296	0.015	0.921061	FALSE	4	1	-1.70403
12330	SLC41A3	0.00136878	0.015	0.921061	FALSE	4	1	-0.179355
17546	SLC10A5	0.00137252	0.015	0.921061	FALSE	4	2	0.285665
10649	PADI3	0.00137827	0.015	0.921061	FALSE	4	2	0.521943
55	SPPL3	0.0013817	0.015	0.921061	FALSE	4	1	-1.25612
17811	APOOL	0.00138787	0.015	0.921061	FALSE	4	2	0.494866
18603	PNMAL2	0.00139461	0.015	0.921061	FALSE	4	1	-0.475236
1956	FRMD3	0.00139944	0.015	0.921061	FALSE	4	2	0.982664
16144	ATP2B1	0.00140621	0.015	0.921061	FALSE	4	2	1.1249
1083	TRABD2B	0.00140718	0.015	0.921061	FALSE	4	2	0.803474
18343	FBN2	0.00142044	0.015	0.921061	FALSE	4	1	-0.776829
16021	RRP12	0.00143335	0.015	0.921061	FALSE	4	1	0.247445
8290	MGAT1	0.00143542	0.015	0.921061	FALSE	4	2	0.877356
3157	JMJD6	0.00144626	0.015	0.921061	FALSE	4	1	-1.37775
654	MRPL21	0.00145407	0.015	0.921061	FALSE	4	2	0.130788
6416	TSC22D2	0.00145918	0.015	0.921061	FALSE	4	1	0.180909
11262	ZNF749	0.00146393	0.015	0.921061	FALSE	4	2	0.920902
6871	NDUFA8	0.00146492	0.015	0.921061	FALSE	4	2	1.02257
13011	RBM18	0.0014669	0.015	0.921061	FALSE	4	2	1.34989
5763	ZSCAN20	0.00147209	0.015	0.921061	FALSE	4	1	0.0866979
14339	HKDC1	0.001485	0.015	0.921061	FALSE	4	1	-0.633319
13339	EI24	0.00149772	0.015	0.921061	FALSE	4	2	-0.117004
1949	CCP110	0.00149791	0.015	0.921061	FALSE	4	1	0.0379642
13783	SLC25A29	0.00150673	0.015	0.921061	FALSE	4	2	0.605492
15279	SCD	0.00152181	0.015	0.921061	FALSE	4	2	0.457004
16043	ADCK3	0.00152281	0.015	0.921061	FALSE	4	2	0.908061
4125	PANX1	0.00152374	0.015	0.921061	FALSE	4	1	0.266826
12597	CLN6	0.00152685	0.015	0.921061	FALSE	4	2	0.763376
5614	RSBN1	0.00153392	0.015	0.921061	FALSE	4	2	0.887144
17366	SLC6A1	0.00153665	0.015	0.921061	FALSE	4	1	0.175139
7037	TLR2	0.00154957	0.015	0.921061	FALSE	4	1	0.0411334
6024	GTF2H4	0.00156248	0.015	0.921061	FALSE	4	1	-0.0267807
7514	ACTBL2	0.00156953	0.016	0.921061	FALSE	4	2	1.06736
5123	ASAH2B	0.00157465	0.016	0.921061	FALSE	4	2	0.9391
5023	RGPD3	0.00158491	0.016	0.921061	FALSE	4	2	0.651662
15250	TRIM39	0.00158831	0.017	0.921061	FALSE	4	1	-0.64168
7861	MMP9	0.00159006	0.017	0.921061	FALSE	4	2	1.05751
11121	FOXI1	0.00159315	0.017	0.921061	FALSE	4	2	0.821596
6189	ING4	0.00160122	0.017	0.921061	FALSE	4	1	-0.0811625
4059	GALR1	0.00161413	0.017	0.921061	FALSE	4	1	0.299853
7394	OR7A17	0.00161798	0.017	0.921061	FALSE	4	2	1.46158
16562	LRRK1	0.00162705	0.017	0.921061	FALSE	4	1	-0.135361
1549	FNDC9	0.00163996	0.017	0.921061	FALSE	4	1	0.0861867
10491	MINPP1	0.00165219	0.017	0.921061	FALSE	4	2	0.770094
16092	ZNF17	0.00165287	0.017	0.921061	FALSE	4	1	-0.318454
9212	CCR2	0.00165455	0.017	0.921061	FALSE	4	2	0.245788
11658	ZNF541	0.00169046	0.017	0.921061	FALSE	4	2	-0.0431301
14053	ZNF660	0.00169152	0.017	0.921061	FALSE	4	2	0.78273
18554	INHBE	0.00169161	0.017	0.921061	FALSE	4	1	-0.515174
4999	NPHP1	0.00169683	0.017	0.921061	FALSE	4	2	0.875134
10578	CCNH	0.00170322	0.017	0.921061	FALSE	4	2	0.688126
18193	SCN8A	0.00170452	0.017	0.921061	FALSE	4	1	-0.0459622
17362	IMMT	0.00171604	0.017	0.921061	FALSE	4	2	0.209535
5142	NTAN1	0.00172139	0.017	0.921061	FALSE	4	2	-0.0260356
13925	SGK1	0.00172246	0.017	0.921061	FALSE	4	2	0.438727
14142	STAG3	0.00173035	0.017	0.921061	FALSE	4	1	0.526619
11259	OR10G9	0.00173642	0.017	0.921061	FALSE	4	2	0.773243
14643	KHNYN	0.00174326	0.017	0.921061	FALSE	4	1	0.324564
4170	TRIM60	0.00174612	0.017	0.921061	FALSE	4	2	0.493237
14470	MTIF2	0.0017472	0.017	0.921061	FALSE	4	2	1.01508
8560	CCT7	0.00175618	0.017	0.921061	FALSE	4	1	-3.1158
14150	ASMTL	0.00176343	0.017	0.921061	FALSE	4	2	0.872887
4592	MYO1A	0.00176909	0.017	0.921061	FALSE	4	1	0.101529
10285	PPM1G	0.001782	0.017	0.921061	FALSE	4	1	0.295589
9937	MRPL32	0.00179491	0.017	0.921061	FALSE	4	1	-0.687054
16787	SCGN	0.0018016	0.017	0.921061	FALSE	4	2	1.03655
4729	TCF24	0.00180783	0.017	0.921061	FALSE	4	1	-0.525591
11009	SCARF2	0.00180818	0.017	0.921061	FALSE	4	2	0.486987
1770	ATG16L2	0.00182074	0.017	0.921061	FALSE	4	1	0.0196794
8684	MYOT	0.00183365	0.017	0.921061	FALSE	4	1	-1.31102
5738	MGARP	0.00184657	0.017	0.921061	FALSE	4	1	0.246469
5090	CLIP4	0.00185237	0.017	0.921061	FALSE	4	2	0.819085
14656	SH3BP1	0.00185948	0.017	0.921061	FALSE	4	1	-1.95171
8991	DMD	0.00187239	0.017	0.921061	FALSE	4	1	-1.77491
15870	TBC1D3B	0.00188475	0.017	0.921061	FALSE	4	2	1.00406
4096	IRF7	0.00188531	0.017	0.921061	FALSE	4	1	-1.15263
10708	OR4C16	0.0018971	0.018	0.921061	FALSE	4	2	-0.00621842
372	OR1Q1	0.00189822	0.018	0.921061	FALSE	4	1	-0.0214428
773	PPIAL4D	0.00191113	0.018	0.921061	FALSE	4	1	-2.23626
16831	OR4D6	0.00192193	0.018	0.921061	FALSE	4	2	1.02037
12254	TRIM9	0.00192405	0.018	0.921061	FALSE	4	1	0.880164
18234	HCN4	0.00193696	0.018	0.921061	FALSE	4	1	0.578482
14137	UMOD	0.00194987	0.018	0.921061	FALSE	4	1	0.254551
14365	CEP89	0.00195605	0.018	0.921061	FALSE	4	2	0.753786
18995	SLC13A2	0.00196278	0.018	0.921061	FALSE	4	1	0.613876
16742	SQRDL	0.00197207	0.018	0.921061	FALSE	4	2	0.360692
19000	TCEAL2	0.00197436	0.019	0.921061	FALSE	4	2	-0.229596
16666	DGKB	0.0019757	0.019	0.921061	FALSE	4	1	-0.594704
14969	SESTD1	0.00198861	0.019	0.921061	FALSE	4	1	-0.939647
7492	NAA35	0.00200152	0.019	0.921061	FALSE	4	1	-1.59846
16246	DUXA	0.00200316	0.019	0.921061	FALSE	4	2	-0.400281
809	UQCRFS1	0.00200431	0.019	0.921061	FALSE	4	2	-0.383055
16452	OR2T1	0.00200663	0.019	0.921061	FALSE	4	2	0.445503
16753	SUMO3	0.00201444	0.019	0.921061	FALSE	4	1	-0.194854
4093	IRF3	0.00201473	0.019	0.921061	FALSE	4	2	0.852809
13108	RPTN	0.00202402	0.019	0.921061	FALSE	4	2	0.644048
8438	C1QTNF6	0.00202518	0.019	0.921061	FALSE	4	2	0.0626758
10751	OVOL1	0.00202735	0.019	0.921061	FALSE	4	1	-0.703706
16145	IDH2	0.00204026	0.019	0.921061	FALSE	4	1	0.898346
5129	FAR2	0.00205551	0.019	0.921061	FALSE	4	2	0.669234
18200	ST6GALNAC2	0.00206609	0.019	0.921061	FALSE	4	1	0.353445
635	DNAJA4	0.00207076	0.019	0.921061	FALSE	4	2	0.453745
12172	CCDC183	0.00207311	0.019	0.921061	FALSE	4	2	-0.286908
15046	HCK	0.00208253	0.019	0.921061	FALSE	4	2	0.716583
12660	BICC1	0.00209192	0.019	0.921061	FALSE	4	1	0.84604
634	TGFBR3	0.00210483	0.019	0.921061	FALSE	4	1	-0.402913
10978	DDTL	0.00211774	0.019	0.921061	FALSE	4	1	-0.80285
6318	SH2D3C	0.00211804	0.019	0.921061	FALSE	4	2	1.0559
17169	GIMD1	0.00213065	0.019	0.921061	FALSE	4	1	0.304501
2597	S100A1	0.00214427	0.019	0.921061	FALSE	4	2	0.883284
6293	WDR87	0.00214786	0.019	0.921061	FALSE	4	2	-0.0941689
10628	TMPRSS12	0.00215265	0.019	0.921061	FALSE	4	2	0.839824
10123	LRRC36	0.00215648	0.019	0.921061	FALSE	4	1	-1.11726
399	INS-IGF2	0.00216224	0.019	0.921061	FALSE	4	2	0.0802399
13987	GAA	0.00216939	0.019	0.921061	FALSE	4	1	-1.04705
16806	GTSE1	0.00217909	0.019	0.921061	FALSE	4	2	0.612674
17268	MYO9B	0.00218231	0.019	0.921061	FALSE	4	1	-0.0999322
3795	FGF7	0.00219522	0.019	0.921061	FALSE	4	1	0.112214
3758	TTC30B	0.00220813	0.019	0.921061	FALSE	4	1	-0.694279
11620	ITGAE	0.00221055	0.019	0.921061	FALSE	4	2	0.0933198
3026	FXYD3	0.00221662	0.019	0.921061	FALSE	4	2	-0.063034
14467	SHROOM1	0.00222105	0.019	0.921061	FALSE	4	1	0.17283
15280	WISP1	0.00223612	0.019	0.921061	FALSE	4	2	0.638227
16176	PRSS27	0.00224687	0.02	0.921061	FALSE	4	1	0.172131
14811	DHDH	0.00225978	0.021	0.921061	FALSE	4	1	0.663805
7130	ECI1	0.00226307	0.021	0.921061	FALSE	4	2	0.493624
7976	ITIH1	0.00228561	0.021	0.921061	FALSE	4	1	0.129356
11322	MSH3	0.00229852	0.021	0.921061	FALSE	4	1	0.430304
4719	SMIM6	0.00231144	0.022	0.921061	FALSE	4	1	0.436778
17082	DPRX	0.00232242	0.022	0.921061	FALSE	4	2	0.245921
4381	B4GALT5	0.00232435	0.022	0.921061	FALSE	4	1	-0.560908
6085	LHX8	0.00234738	0.022	0.921061	FALSE	4	2	0.859989
11801	FAF2	0.00234989	0.022	0.921061	FALSE	4	2	0.54252
16681	DDX58	0.00235018	0.022	0.921061	FALSE	4	1	0.280477
16740	BYSL	0.00235991	0.022	0.921061	FALSE	4	2	1.00639
3807	TM9SF3	0.002376	0.022	0.921061	FALSE	4	1	0.0899503
18065	PRKD1	0.00237751	0.022	0.921061	FALSE	4	2	0.939356
2393	OR52M1	0.00238892	0.024	0.921061	FALSE	4	1	-0.374092
15157	C9orf24	0.00240183	0.024	0.921061	FALSE	4	1	1.17027
7975	SLC9A9	0.00241474	0.024	0.921061	FALSE	4	1	-0.497229
4885	FAM84B	0.00242306	0.024	0.921061	FALSE	4	2	0.402681
12050	ZNF684	0.00242765	0.024	0.921061	FALSE	4	1	-0.762003
10744	TEX30	0.00242815	0.024	0.921061	FALSE	4	2	1.27542
6890	IL7	0.00244057	0.024	0.921061	FALSE	4	1	0.0615363
8396	DERA	0.00244344	0.024	0.921061	FALSE	4	2	0.960268
14493	DBNDD1	0.00245348	0.024	0.921061	FALSE	4	1	-0.612408
17810	CLDN19	0.00245622	0.024	0.921061	FALSE	4	2	0.755605
1560	KIF13B	0.00246639	0.024	0.921061	FALSE	4	1	0.16853
8575	MC3R	0.00247546	0.024	0.921061	FALSE	4	2	0.0626457
15635	CHST11	0.00247931	0.024	0.921061	FALSE	4	1	0.0260774
14181	TMED7	0.00249222	0.024	0.921061	FALSE	4	1	-0.0780431
9141	NOP16	0.00249735	0.024	0.921061	FALSE	4	2	1.05671
481	RTKN2	0.00250513	0.024	0.921061	FALSE	4	1	-0.0553733
18281	ZC3H11A	0.00251805	0.024	0.921061	FALSE	4	1	0.18012
11688	LYRM2	0.0025623	0.025	0.921061	FALSE	4	2	0.826503
17277	SMN1	0.00258094	0.025	0.921061	FALSE	4	2	0.659293
13390	CDH26	0.00258261	0.025	0.921061	FALSE	4	1	-0.100159
13308	TAF1C	0.00259552	0.025	0.921061	FALSE	4	1	-0.31793
14301	TTC21A	0.00260844	0.025	0.921061	FALSE	4	1	-0.768239
12895	SPC24	0.00260958	0.025	0.921061	FALSE	4	2	0.305536
13562	FILIP1L	0.00262135	0.025	0.921061	FALSE	4	1	0.39967
18971	RAD23A	0.00264001	0.025	0.921061	FALSE	4	2	0.77058
9038	CENPH	0.00264718	0.025	0.921061	FALSE	4	1	0.00729447
13071	CANT1	0.00266009	0.025	0.921061	FALSE	4	1	-1.56682
9925	ESRP1	0.002673	0.026	0.921061	FALSE	4	1	-0.50476
9284	HARS2	0.00267596	0.026	0.921061	FALSE	4	2	0.878096
14495	NELFA	0.00268131	0.026	0.921061	FALSE	4	2	0.866302
13457	KAT8	0.00268592	0.026	0.921061	FALSE	4	1	-0.137707
963	AFTPH	0.00269202	0.026	0.921061	FALSE	4	2	-0.0168407
13414	ZNF462	0.00269883	0.026	0.921061	FALSE	4	1	0.540591
11786	SLC35A1	0.00270678	0.026	0.921061	FALSE	4	2	0.973382
5776	CD27	0.00271174	0.026	0.921061	FALSE	4	1	0.440379
9013	CRACR2B	0.00271485	0.026	0.921061	FALSE	4	2	0.837849
12049	ZNF687	0.00272465	0.026	0.921061	FALSE	4	1	-0.85739
11799	PGM5	0.00273757	0.026	0.921061	FALSE	4	1	-0.0301868
11719	TH	0.00274995	0.026	0.921061	FALSE	4	2	1.09591
12499	OR2T27	0.00275048	0.026	0.921061	FALSE	4	1	-0.829481
16771	CNDP1	0.00276339	0.026	0.921061	FALSE	4	1	0.285397
17606	DNA2	0.00277574	0.026	0.921061	FALSE	4	2	-0.480852
16591	NKD2	0.0027771	0.026	0.921061	FALSE	4	2	1.03478
16346	DPP8	0.00278922	0.026	0.921061	FALSE	4	1	-0.103303
6452	EXOSC7	0.00279755	0.026	0.921061	FALSE	4	2	0.576054
15903	CEACAM4	0.00280986	0.026	0.921061	FALSE	4	2	0.16876
7765	AGAP9	0.00281505	0.026	0.921061	FALSE	4	1	-1.02147
12646	MADCAM1	0.00282796	0.026	0.921061	FALSE	4	1	-1.27611
6110	CSF3R	0.00285379	0.027	0.921061	FALSE	4	1	-0.352615
1992	CRYGC	0.00285522	0.027	0.921061	FALSE	4	2	0.915763
7873	PODXL	0.00286212	0.027	0.921061	FALSE	4	2	0.796562
12487	FOXB2	0.00286903	0.027	0.921061	FALSE	4	2	0.86979
197	ART1	0.00287318	0.027	0.921061	FALSE	4	2	0.64524
359	XPNPEP2	0.00287961	0.027	0.921061	FALSE	4	1	0.000998722
9464	SAMD5	0.0028815	0.027	0.921061	FALSE	4	2	0.894284
2509	UTP11L	0.00289252	0.027	0.921061	FALSE	4	1	0.00725665
10062	ZNF335	0.00289955	0.027	0.921061	FALSE	4	2	0.833336
11788	SLC35A3	0.00291068	0.027	0.921061	FALSE	4	2	-0.173365
3163	ZHX1	0.00291626	0.027	0.921061	FALSE	4	2	0.257686
12335	LCMT2	0.00291765	0.027	0.921061	FALSE	4	2	0.973063
8251	KBTBD4	0.00291835	0.028	0.921061	FALSE	4	1	0.637923
14317	HIST1H4A	0.00291905	0.028	0.921061	FALSE	4	2	0.359823
175	TMPRSS11B	0.00293126	0.028	0.921061	FALSE	4	1	-0.4111
8141	AP4E1	0.00294418	0.028	0.921061	FALSE	4	1	0.36862
4109	SNX22	0.00294422	0.028	0.921061	FALSE	4	2	0.892279
15190	PLIN2	0.00295544	0.028	0.921061	FALSE	4	2	0.23436
11101	APITD1-CORT	0.00295709	0.028	0.921061	FALSE	4	1	0.35115
12361	DDX59	0.00297654	0.028	0.921061	FALSE	4	2	0.246902
3814	KIAA1109	0.00298292	0.028	0.921061	FALSE	4	1	-0.0163744
8900	PGAM5	0.0029963	0.028	0.921061	FALSE	4	2	1.07782
5232	DEFB110	0.00300337	0.028	0.921061	FALSE	4	2	0.714033
16090	YWHAQ	0.00300874	0.028	0.921061	FALSE	4	1	0.14077
17117	SPRY4	0.00302166	0.028	0.921061	FALSE	4	1	0.767363
16015	SF3B1	0.00303457	0.029	0.921061	FALSE	4	1	-0.231315
10431	C9orf135	0.00304456	0.029	0.921061	FALSE	4	2	1.03242
2714	CTBS	0.00304748	0.029	0.921061	FALSE	4	1	-0.547645
8861	ORAI1	0.00305597	0.029	0.921061	FALSE	4	2	0.40112
15716	BSND	0.00306039	0.029	0.921061	FALSE	4	1	-1.27907
6275	STARD3NL	0.00307331	0.029	0.921061	FALSE	4	1	0.218983
9340	CLEC11A	0.00308602	0.029	0.921061	FALSE	4	2	0.193477
13182	SOX18	0.00308622	0.029	0.921061	FALSE	4	1	-1.48334
3018	BRCA2	0.00309607	0.029	0.921061	FALSE	4	2	0.802661
7278	BHLHA9	0.00309913	0.029	0.921061	FALSE	4	1	-1.28134
8085	CAMSAP2	0.00311205	0.029	0.921061	FALSE	4	1	-0.30109
4581	DEFB132	0.00311767	0.029	0.921061	FALSE	4	2	0.00544136
11080	FAM3C	0.00312496	0.029	0.921061	FALSE	4	1	-0.078095
11710	PYGB	0.00315079	0.029	0.921061	FALSE	4	1	0.0287543
8252	KBTBD3	0.00316108	0.03	0.921061	FALSE	4	2	1.0971
1540	LRRC46	0.0031637	0.03	0.921061	FALSE	4	1	-0.316886
1006	CSNK1A1L	0.00318727	0.03	0.921061	FALSE	4	2	0.32265
17064	RP1L1	0.00318952	0.03	0.921061	FALSE	4	1	0.728673
1843	PCK1	0.00321535	0.03	0.921061	FALSE	4	1	-0.416183
12986	RBM17	0.00322826	0.03	0.921061	FALSE	4	1	0.121577
5323	TPM1	0.00324118	0.03	0.921061	FALSE	4	1	0.898728
13878	SNX15	0.00325409	0.03	0.921061	FALSE	4	1	-0.0775146
6712	CTSA	0.003267	0.03	0.921061	FALSE	4	1	-0.369032
11522	VSTM2L	0.00327683	0.03	0.921061	FALSE	4	2	0.705129
10401	DCDC2C	0.00327992	0.03	0.921061	FALSE	4	1	0.256843
3747	BRCC3	0.00330052	0.03	0.921061	FALSE	4	2	1.06728
17016	IFI44	0.00330574	0.03	0.921061	FALSE	4	1	-0.00702882
5679	SMAD4	0.00331866	0.03	0.921061	FALSE	4	1	0.610695
3838	ADGRL3	0.00332282	0.03	0.921061	FALSE	4	2	0.656845
2594	S100A4	0.00332879	0.03	0.921061	FALSE	4	2	-0.287791
15328	UQCC1	0.00333157	0.03	0.921061	FALSE	4	1	-0.6674
774	PPIAL4G	0.00333176	0.03	0.921061	FALSE	4	2	0.116485
14703	CAMTA2	0.00334448	0.03	0.921061	FALSE	4	1	-1.89002
18374	HDAC3	0.00337031	0.03	0.921061	FALSE	4	1	-1.11779
8043	TMEM38B	0.00337063	0.03	0.921061	FALSE	4	2	0.421133
7253	ADGRF4	0.00337513	0.03	0.921061	FALSE	4	2	0.136513
5789	ABHD5	0.00338322	0.03	0.921061	FALSE	4	1	-0.901676
2193	MGMT	0.00339613	0.03	0.921061	FALSE	4	1	0.109349
8509	L2HGDH	0.00340905	0.03	0.921061	FALSE	4	1	-0.0034249
1570	PCYT1A	0.00342196	0.03	0.921061	FALSE	4	1	-0.868219
9296	ASMT	0.00343487	0.03	0.921061	FALSE	4	1	-1.18226
7265	SSBP2	0.0034607	0.03	0.921061	FALSE	4	1	-0.0867328
15151	PFN3	0.00348097	0.03	0.921061	FALSE	4	2	0.332042
3512	HLA-A	0.00348249	0.03	0.921061	FALSE	4	2	-0.859118
5913	HUS1	0.00348402	0.031	0.921061	FALSE	4	2	0.424463
7865	MMP3	0.00348653	0.031	0.921061	FALSE	4	1	-0.449206
17208	MYH3	0.00349012	0.031	0.921061	FALSE	4	2	0.96413
1288	CYP26A1	0.00349165	0.031	0.921061	FALSE	4	2	0.452445
6215	DYNC1LI1	0.00349928	0.031	0.921061	FALSE	4	2	0.234288
15699	CYP27C1	0.00349944	0.031	0.921061	FALSE	4	1	-0.0305649
18731	DYRK1B	0.00352526	0.031	0.921061	FALSE	4	1	-0.809576
16795	LRP8	0.00353818	0.031	0.921061	FALSE	4	1	0.399717
17599	LAX1	0.0035622	0.031	0.921061	FALSE	4	2	1.03536
3535	POMK	0.003564	0.031	0.921061	FALSE	4	1	0.659642
17131	DHX36	0.00356528	0.031	0.921061	FALSE	4	2	0.649672
18418	JOSD1	0.00357692	0.031	0.921061	FALSE	4	1	-0.146205
7036	TNIK	0.0035869	0.031	0.921061	FALSE	4	2	0.478176
2491	SETBP1	0.00358983	0.031	0.921061	FALSE	4	1	-1.83018
1491	SATB2	0.00360274	0.031	0.921061	FALSE	4	1	-1.92594
7966	SLC9A6	0.00361169	0.031	0.921061	FALSE	4	2	0.444054
5678	HHAT	0.00361566	0.031	0.921061	FALSE	4	1	-0.0846486
18250	ZNF266	0.00362857	0.032	0.921061	FALSE	4	1	-0.202025
15087	IGSF21	0.00362879	0.032	0.921061	FALSE	4	2	0.442175
15293	TPP2	0.00366731	0.032	0.921061	FALSE	4	1	-1.12262
18771	RAP1GAP	0.00368022	0.032	0.921061	FALSE	4	1	-1.21051
16912	CCDC74B	0.00368971	0.032	0.921061	FALSE	4	2	0.805955
3681	CDR2L	0.00369313	0.032	0.921061	FALSE	4	1	0.656177
15001	TMEM89	0.00370227	0.032	0.921061	FALSE	4	2	0.359891
18744	RHEB	0.00370605	0.032	0.921061	FALSE	4	1	0.269847
11874	PPP1R12C	0.00371328	0.032	0.921061	FALSE	4	2	1.0098
1693	SMPD2	0.00371896	0.032	0.921061	FALSE	4	1	-0.117896
13616	NAGLU	0.00374479	0.032	0.921061	FALSE	4	1	-0.544462
12894	SPC25	0.0037577	0.032	0.921061	FALSE	4	1	0.0641143
14324	HIST1H4J	0.00377061	0.032	0.921061	FALSE	4	1	0.090577
3248	NUP188	0.00377491	0.032	0.921061	FALSE	4	2	0.462659
1623	SPZ1	0.00378353	0.032	0.921061	FALSE	4	1	0.0715583
16589	LRRC8D	0.00378762	0.033	0.921061	FALSE	4	2	0.883291
1616	PER3	0.00379644	0.033	0.921061	FALSE	4	1	0.215218
5218	PPP2R5C	0.00381628	0.033	0.921061	FALSE	4	2	0.730371
14360	MUC1	0.00383065	0.033	0.921061	FALSE	4	2	-0.457862
5722	XIAP	0.00383225	0.033	0.921061	FALSE	4	2	1.08866
4396	GPR89A	0.00383518	0.033	0.921061	FALSE	4	1	-0.378975
2599	S100A3	0.00387876	0.033	0.921061	FALSE	4	2	0.783606
457	CLIC4	0.00388519	0.033	0.921061	FALSE	4	2	0.508161
15990	NKPD1	0.0038868	0.033	0.921061	FALSE	4	2	0.219736
3223	HYI	0.00388683	0.033	0.921061	FALSE	4	1	0.134572
3583	C7orf77	0.00388841	0.033	0.921061	FALSE	4	2	0.663853
5086	ACTL7B	0.00389974	0.033	0.921061	FALSE	4	1	-0.795298
18763	SCAP	0.00393688	0.034	0.921061	FALSE	4	2	0.849357
10634	TMPRSS15	0.00393848	0.034	0.921061	FALSE	4	1	-0.53609
18251	P3H4	0.0039514	0.034	0.921061	FALSE	4	1	0.494521
3233	C11orf94	0.00395635	0.034	0.921061	FALSE	4	2	0.71583
10852	FBXO16	0.00396431	0.034	0.921061	FALSE	4	1	0.687968
9886	CT47A5	0.00396447	0.034	0.921061	FALSE	4	2	0.663872
13064	TRMT10B	0.00396773	0.034	0.921061	FALSE	4	2	0.761187
8619	DCTN5	0.00397722	0.034	0.921061	FALSE	4	1	0.942259
293	PNN	0.0039889	0.034	0.921061	FALSE	4	2	0.147907
3992	CCDC13	0.00399013	0.034	0.921061	FALSE	4	1	0.38528
17679	AHCYL1	0.00401014	0.034	0.921061	FALSE	4	2	0.810499
1763	GAL3ST3	0.00401596	0.034	0.921061	FALSE	4	1	-0.252206
10555	UBR2	0.00404179	0.035	0.921061	FALSE	4	1	-0.0529582
7115	HIST1H2BH	0.00404455	0.035	0.921061	FALSE	4	2	1.05152
2302	POLDIP2	0.00405441	0.035	0.921061	FALSE	4	2	0.624294
3156	OPTN	0.00405606	0.035	0.921061	FALSE	4	2	0.312625
17333	CARD17	0.00406761	0.035	0.921061	FALSE	4	1	-0.486428
16718	PPP3R2	0.00408053	0.035	0.921061	FALSE	4	1	0.35662
1979	CRYGS	0.00409344	0.035	0.921061	FALSE	4	1	-0.535103
8118	SMOX	0.00410635	0.036	0.921061	FALSE	4	1	-0.646657
2100	FGGY	0.00410886	0.036	0.921061	FALSE	4	2	0.455498
15332	TMEM69	0.00411926	0.036	0.921061	FALSE	4	1	-0.549699
7549	COA7	0.00413207	0.036	0.921061	FALSE	4	2	1.0926
4603	KCTD17	0.00413218	0.036	0.921061	FALSE	4	1	0.631651
14685	MED8	0.00414509	0.036	0.921061	FALSE	4	1	0.110653
7194	C9orf173	0.00414869	0.036	0.921061	FALSE	4	2	0.376031
11743	C9orf170	0.004158	0.036	0.921061	FALSE	4	1	0.336067
764	ZER1	0.00416367	0.036	0.921061	FALSE	4	2	0.11688
11082	TRIP10	0.00416868	0.036	0.921061	FALSE	4	2	0.421053
7718	OR1J4	0.00417092	0.036	0.921061	FALSE	4	1	-0.0250227
12523	SCGB1D2	0.00417368	0.036	0.921061	FALSE	4	2	0.336326
4393	TRRAP	0.00417535	0.036	0.921061	FALSE	4	2	0.886511
4937	WSB2	0.00418383	0.036	0.921061	FALSE	4	1	-1.0291
14988	USP47	0.00419674	0.036	0.921061	FALSE	4	1	-0.187662
5560	WBSCR17	0.00422053	0.036	0.921061	FALSE	4	2	1.02528
11744	PKIB	0.00422257	0.036	0.921061	FALSE	4	1	-1.01219
15898	EXO5	0.00423548	0.036	0.921061	FALSE	4	1	-1.01201
7476	OR6K6	0.00424069	0.036	0.921061	FALSE	4	2	0.550539
18021	DTL	0.0042484	0.036	0.921061	FALSE	4	1	-0.9226
12183	NEDD1	0.00426131	0.037	0.921061	FALSE	4	1	0.328829
16283	PTPMT1	0.00428713	0.038	0.921061	FALSE	4	1	-0.289688
3459	TRIM43	0.00429975	0.038	0.921061	FALSE	4	2	-0.500604
6029	ALDH1B1	0.00430653	0.038	0.921061	FALSE	4	2	1.02125
8906	GABRA4	0.00431162	0.038	0.921061	FALSE	4	2	0.755439
9118	ZNF277	0.00431296	0.038	0.921061	FALSE	4	1	-0.560354
2281	NUP88	0.00432587	0.038	0.921061	FALSE	4	1	-0.183852
7346	ZNF776	0.00432689	0.038	0.921061	FALSE	4	2	0.107135
1155	SPRYD7	0.00433879	0.039	0.921061	FALSE	4	1	-0.652161
14855	VASP	0.0043517	0.039	0.921061	FALSE	4	1	-0.594017
2710	PYCR1	0.00436461	0.039	0.921061	FALSE	4	1	-0.797587
17319	SPATA31A6	0.00437753	0.039	0.921061	FALSE	4	1	0.800444
5161	CLEC1A	0.00439044	0.039	0.921061	FALSE	4	1	0.191886
6720	RPL15	0.00440335	0.039	0.921061	FALSE	4	1	0.70859
11078	KIF18B	0.00440882	0.039	0.921061	FALSE	4	2	0.653918
917	PTGS2	0.00441627	0.039	0.921061	FALSE	4	1	-0.197503
10582	TBRG1	0.00442918	0.039	0.921061	FALSE	4	1	0.0306184
9159	LSM14A	0.00443114	0.039	0.921061	FALSE	4	2	0.637998
13240	TTC39C	0.00444209	0.039	0.921061	FALSE	4	1	0.122003
5808	ULBP2	0.00444663	0.039	0.921061	FALSE	4	2	0.579341
4706	PDXK	0.004455	0.039	0.921061	FALSE	4	1	-0.261968
15169	FAM26E	0.00445524	0.039	0.921061	FALSE	4	2	0.550191
17106	ADGRG5	0.00446041	0.039	0.921061	FALSE	4	2	0.298425
11032	LARP1B	0.0044725	0.039	0.921061	FALSE	4	2	0.13697
15266	CCDC180	0.00448083	0.039	0.921061	FALSE	4	1	0.695734
9762	KCNH5	0.00448632	0.039	0.921061	FALSE	4	2	0.0771763
9276	GINM1	0.00449374	0.039	0.921061	FALSE	4	1	-0.00274325
8700	TMEM41A	0.00450537	0.039	0.921061	FALSE	4	2	0.315118
18526	MYL5	0.00450666	0.04	0.921061	FALSE	4	1	-0.532507
17397	FAM50B	0.00451957	0.04	0.921061	FALSE	4	1	0.402429
4404	FAM174A	0.00453248	0.04	0.921061	FALSE	4	1	0.548337
18599	CCKAR	0.0045454	0.04	0.921061	FALSE	4	1	-0.439431
8199	CHTOP	0.00455831	0.04	0.921061	FALSE	4	1	-0.525369
9806	FAM71E1	0.00457122	0.04	0.921061	FALSE	4	1	-0.0968379
2315	BIRC8	0.00458414	0.04	0.921061	FALSE	4	1	-0.0844887
15518	METTL14	0.00459705	0.04	0.921061	FALSE	4	1	-0.185367
15201	KLF5	0.00460996	0.04	0.921061	FALSE	4	1	0.454789
177	TMPRSS11D	0.00462287	0.04	0.921061	FALSE	4	1	-0.0509397
1058	SLC22A31	0.00463579	0.04	0.921061	FALSE	4	1	-0.651043
9704	HIST1H4L	0.0046504	0.04	0.921061	FALSE	4	2	0.514606
171	SMAD3	0.00466161	0.04	0.921061	FALSE	4	1	0.438348
15105	PPP1R26	0.00467453	0.04	0.921061	FALSE	4	1	0.302078
3041	ADCY1	0.00467509	0.04	0.921061	FALSE	4	2	0.677227
18477	ASB11	0.00467686	0.04	0.921061	FALSE	4	2	0.511356
14745	BTK	0.00467862	0.04	0.921061	FALSE	4	2	-0.0648985
5791	NKIRAS2	0.00468744	0.04	0.921061	FALSE	4	1	-0.454102
1510	TP53TG3	0.00469985	0.04	0.921061	FALSE	4	2	0.462986
11877	SGPP2	0.00470035	0.04	0.921061	FALSE	4	1	-0.189138
1551	ZFHX4	0.0047087	0.04	0.921061	FALSE	4	2	0.845633
7182	ANKRD34A	0.00471327	0.04	0.921061	FALSE	4	1	0.451406
2059	ST8SIA4	0.00472618	0.04	0.921061	FALSE	4	1	0.246422
17669	S100A10	0.00474421	0.041	0.921061	FALSE	4	2	-1.29071
9546	DLC1	0.004752	0.042	0.921061	FALSE	4	1	0.197578
4901	MAX	0.00476492	0.042	0.921061	FALSE	4	1	-0.659849
13023	EMP3	0.00477783	0.042	0.921061	FALSE	4	1	-1.31458
14033	USP17L28	0.00480366	0.042	0.921061	FALSE	4	1	-0.0371397
15327	TMEM60	0.00481657	0.042	0.921061	FALSE	4	1	0.142589
15003	KNOP1	0.0048228	0.042	0.921061	FALSE	4	2	0.06588
18803	ABCC8	0.00482948	0.042	0.921061	FALSE	4	1	-0.47623
9761	SLC35D2	0.0048424	0.042	0.921061	FALSE	4	1	-0.805025
18157	MT2A	0.00484435	0.042	0.921061	FALSE	4	2	0.0270635
16861	MFSD4	0.00485531	0.042	0.921061	FALSE	4	1	-1.13936
3880	CPSF6	0.00487315	0.042	0.921061	FALSE	4	2	0.931934
10283	SLC22A11	0.00489301	0.043	0.921061	FALSE	4	2	0.22234
15260	G6PC3	0.00490566	0.043	0.921061	FALSE	4	2	0.213641
445	ITGA2B	0.00491833	0.044	0.921061	FALSE	4	2	-0.949232
12059	IQCD	0.00491987	0.044	0.921061	FALSE	4	1	-0.207578
18047	CALHM2	0.00492195	0.044	0.921061	FALSE	4	2	0.518064
19035	CRYAB	0.00493279	0.044	0.921061	FALSE	4	1	0.798106
17964	NAPSA	0.0049457	0.045	0.921061	FALSE	4	1	-0.314476
10138	TCEB2	0.00495861	0.045	0.921061	FALSE	4	1	0.128546
4036	ALG2	0.00497153	0.045	0.921061	FALSE	4	1	0.324514
2644	DYNC1I1	0.00497282	0.045	0.921061	FALSE	4	2	-0.00427907
15620	PTF1A	0.00499735	0.045	0.921061	FALSE	4	1	0.170136
1248	C19orf12	0.00501027	0.045	0.921061	FALSE	4	1	0.248219
16366	GLTSCR2	0.00502318	0.045	0.921061	FALSE	4	1	0.204921
3250	KRT14	0.00502577	0.045	0.921061	FALSE	4	2	0.769798
4904	ERI2	0.00503609	0.045	0.921061	FALSE	4	1	-0.169237
5728	RDH11	0.00504901	0.045	0.921061	FALSE	4	1	-0.877237
4161	DAB2IP	0.00505511	0.045	0.921061	FALSE	4	2	0.99431
13202	CLLU1OS	0.00506192	0.045	0.921061	FALSE	4	1	-0.599073
12819	CASP4	0.00507483	0.045	0.921061	FALSE	4	1	0.149529
13321	ASCL3	0.00510066	0.045	0.921061	FALSE	4	1	0.137673
5805	FAT2	0.00511357	0.045	0.921061	FALSE	4	1	-0.280352
6122	UBE4A	0.00512648	0.045	0.921061	FALSE	4	1	-0.66496
8584	LRRC74B	0.0051394	0.045	0.921061	FALSE	4	1	-0.565184
6090	TOR3A	0.00513993	0.045	0.921061	FALSE	4	2	0.755813
4654	ADGRF1	0.00515231	0.045	0.921061	FALSE	4	1	-0.157849
16082	H1FX	0.00516403	0.045	0.921061	FALSE	4	2	0.825884
14481	PELI2	0.00516522	0.045	0.921061	FALSE	4	1	-0.56056
5320	TPM4	0.0051696	0.045	0.921061	FALSE	4	2	0.12297
17699	SPAG8	0.00517145	0.045	0.921061	FALSE	4	2	0.941505
2922	PYHIN1	0.00517814	0.045	0.921061	FALSE	4	1	-0.475747
13370	DYNLRB1	0.00520396	0.045	0.921061	FALSE	4	1	-1.18946
9311	PTPN23	0.00524414	0.045	0.921061	FALSE	4	2	0.644768
8751	GNPDA2	0.00525561	0.045	0.921061	FALSE	4	1	0.417675
15002	KIAA2013	0.0052666	0.045	0.921061	FALSE	4	2	1.02173
17376	NDUFB3	0.00526853	0.045	0.921061	FALSE	4	1	-0.345783
10004	ZNF598	0.00527786	0.045	0.921061	FALSE	4	2	0.885297
5548	TMEM79	0.00528144	0.045	0.921061	FALSE	4	1	0.444298
9076	EML2	0.00529435	0.045	0.921061	FALSE	4	1	-0.126168
13913	OCLN	0.00530727	0.045	0.921061	FALSE	4	1	0.266262
4793	TATDN1	0.00532018	0.045	0.921061	FALSE	4	1	0.00958093
7863	SLFN5	0.00533309	0.045	0.921061	FALSE	4	1	-0.279065
9262	ARMC12	0.00534601	0.045	0.921061	FALSE	4	1	-1.094
9362	TOM1L2	0.00535695	0.045	0.921061	FALSE	4	2	0.835553
16950	LAPTM4B	0.00535892	0.045	0.921061	FALSE	4	1	0.39429
14753	AMPD1	0.00537183	0.045	0.921061	FALSE	4	1	-0.461323
12234	LMOD3	0.00538474	0.045	0.921061	FALSE	4	1	-0.795339
4804	MTA3	0.00539766	0.045	0.921061	FALSE	4	1	-0.247015
12654	KRTAP9-1	0.00541057	0.045	0.921061	FALSE	4	1	-1.02518
5531	ARHGAP9	0.00541571	0.045	0.921061	FALSE	4	2	0.419101
1951	FRMD5	0.00542141	0.045	0.921061	FALSE	4	2	0.112382
5561	SLC39A13	0.00542348	0.045	0.921061	FALSE	4	1	0.422672
2487	C11orf1	0.00542522	0.045	0.921061	FALSE	4	2	0.557072
8536	CLPSL2	0.0054364	0.045	0.921061	FALSE	4	1	0.979147
14170	OR5M1	0.00544616	0.045	0.921061	FALSE	4	2	0.640623
5360	RHPN2	0.00544931	0.046	0.921061	FALSE	4	1	-0.274578
16970	HLA-DRA	0.00546222	0.046	0.921061	FALSE	4	1	0.0385774
9008	MED17	0.00547514	0.046	0.921061	FALSE	4	1	-0.285256
18657	GALK1	0.0054767	0.046	0.921061	FALSE	4	2	0.361389
656	AGAP11	0.00548805	0.046	0.921061	FALSE	4	1	-0.0734128
3139	YY2	0.00549583	0.046	0.921061	FALSE	4	2	0.58587
19092	C1orf194	0.00550096	0.046	0.921061	FALSE	4	1	-0.795589
9505	TASP1	0.00551388	0.046	0.921061	FALSE	4	1	-0.861139
12923	SRP14	0.00552679	0.046	0.921061	FALSE	4	1	-1.75782
18689	CD4	0.0055397	0.046	0.921061	FALSE	4	1	0.184598
2327	IDUA	0.00554491	0.046	0.921061	FALSE	4	2	0.837883
2652	SKA3	0.00555261	0.046	0.921061	FALSE	4	1	-0.819938
1985	OR2F1	0.00556553	0.046	0.921061	FALSE	4	1	0.655328
3395	KCNK7	0.00557654	0.046	0.921061	FALSE	4	2	0.358409
3370	PCGF6	0.00557844	0.046	0.921061	FALSE	4	1	0.353368
18886	STK11	0.00559135	0.046	0.921061	FALSE	4	1	-0.0462592
9688	ABCD2	0.00559641	0.046	0.921061	FALSE	4	2	0.637135
16615	TBC1D19	0.00561718	0.046	0.921061	FALSE	4	1	0.419599
7989	SEC13	0.00563009	0.046	0.921061	FALSE	4	1	0.1307
6282	ACPP	0.00564301	0.046	0.921061	FALSE	4	1	0.274065
4636	SLC25A38	0.00565592	0.046	0.921061	FALSE	4	1	0.710525
876	PIGS	0.00566883	0.046	0.921061	FALSE	4	1	-0.0348914
10428	C14orf119	0.00568117	0.046	0.921061	FALSE	4	2	0.361156
9625	COL8A2	0.00568174	0.046	0.921061	FALSE	4	1	-1.15349
19032	HMX2	0.00572016	0.046	0.921061	FALSE	4	2	0.795645
16178	HBM	0.00572048	0.046	0.921061	FALSE	4	1	0.952232
18432	CEP57	0.0057334	0.046	0.921061	FALSE	4	1	0.229116
14802	YOD1	0.00575922	0.046	0.921061	FALSE	4	1	-1.79415
4005	SCGB1C2	0.0057691	0.046	0.921061	FALSE	4	2	0.15641
8210	C12orf43	0.00578505	0.046	0.921061	FALSE	4	1	-0.0097652
4245	CEACAM19	0.00579796	0.046	0.921061	FALSE	4	1	-0.0530017
2130	COQ9	0.00582379	0.046	0.921061	FALSE	4	1	-0.124779
2156	ATP9B	0.00582613	0.046	0.921061	FALSE	4	2	0.714464
5008	ARF1	0.0058281	0.046	0.921061	FALSE	4	2	0.371061
2325	ABI3BP	0.00584961	0.046	0.921061	FALSE	4	1	-1.02287
12693	CCDC102B	0.00587544	0.046	0.921061	FALSE	4	1	-0.652302
11570	ADAM20	0.00587551	0.046	0.921061	FALSE	4	2	0.480886
5699	GAN	0.00588835	0.046	0.921061	FALSE	4	1	0.719073
7574	CA6	0.00590127	0.046	0.921061	FALSE	4	1	0.162311
13858	RPUSD2	0.00590723	0.046	0.921061	FALSE	4	2	0.511886
16500	TRAF6	0.00591319	0.046	0.921061	FALSE	4	2	0.924671
3239	KYNU	0.00591418	0.046	0.921061	FALSE	4	1	-0.457955
7210	COLCA1	0.00592709	0.046	0.921061	FALSE	4	1	-0.571958
12054	GRSF1	0.00594001	0.046	0.921061	FALSE	4	1	-1.10822
16761	CRTAC1	0.00596583	0.047	0.921061	FALSE	4	1	-1.0338
8750	GJB2	0.00599166	0.047	0.921061	FALSE	4	1	-0.244654
3913	TTLL9	0.00599289	0.047	0.921061	FALSE	4	2	0.920396
10185	SLC16A1	0.00599489	0.047	0.921061	FALSE	4	2	0.740004
13355	CYS1	0.00599689	0.047	0.921061	FALSE	4	2	0.567422
18482	INTS3	0.00600457	0.047	0.921061	FALSE	4	1	-0.871998
11497	PINLYP	0.00601748	0.047	0.921061	FALSE	4	1	-0.612326
2261	FAM110D	0.00602292	0.047	0.921061	FALSE	4	2	0.750171
11137	EIF3A	0.0060304	0.047	0.921061	FALSE	4	1	-0.224887
17436	IFI6	0.00603094	0.047	0.921061	FALSE	4	2	0.00220084
9863	CDCA4	0.00604331	0.047	0.921061	FALSE	4	1	-2.20271
11575	ADAM29	0.00605622	0.047	0.921061	FALSE	4	1	0.154766
2018	EPB41L5	0.00606914	0.047	0.921061	FALSE	4	1	-0.259428
2918	STAB1	0.00609496	0.047	0.921061	FALSE	4	1	-0.104206
5890	APOF	0.00611345	0.047	0.921061	FALSE	4	2	0.567144
11070	PSMC6	0.00612079	0.047	0.921061	FALSE	4	1	0.592913
5916	CACNB4	0.0061337	0.048	0.921061	FALSE	4	1	-0.0714132
12438	CNGA1	0.00614661	0.048	0.921061	FALSE	4	1	0.407422
3667	NR5A2	0.00615593	0.048	0.921061	FALSE	4	2	0.722084
12929	ODF2	0.00615953	0.049	0.921061	FALSE	4	1	0.342637
2758	PYCRL	0.00616201	0.049	0.921061	FALSE	4	2	0.111399
4817	MPHOSPH10	0.00617244	0.049	0.921061	FALSE	4	1	-0.583227
16495	PGS1	0.00618535	0.049	0.921061	FALSE	4	1	0.448709
9852	RGS22	0.00619827	0.049	0.921061	FALSE	4	1	0.179175
10830	TKTL2	0.00621118	0.049	0.921061	FALSE	4	1	0.220838
13050	TXN	0.00622409	0.049	0.921061	FALSE	4	1	-0.189729
15008	CDK11A	0.00624992	0.049	0.921061	FALSE	4	1	0.22707
6942	POU3F1	0.00626283	0.049	0.921061	FALSE	4	1	0.488894
17780	NELL2	0.00627575	0.049	0.921061	FALSE	4	1	-0.325483
9878	VPS53	0.00628866	0.049	0.921061	FALSE	4	1	-0.732073
14658	FABP5	0.00629244	0.049	0.921061	FALSE	4	2	0.344978
17412	MAPRE3	0.00630157	0.049	0.921061	FALSE	4	1	-1.50137
15753	HEATR9	0.00631448	0.049	0.921061	FALSE	4	1	0.198776
421	APIP	0.0063274	0.049	0.921061	FALSE	4	1	0.479086
5281	SHISA4	0.00639196	0.049	0.921061	FALSE	4	1	-0.449132
3176	SLFN14	0.00640488	0.049	0.921061	FALSE	4	1	0.248353
14408	OR5D14	0.0064307	0.049	0.921061	FALSE	4	1	0.436659
11865	SEPT2	0.00644362	0.049	0.921061	FALSE	4	1	-0.0369344
14883	CD33	0.00645653	0.05	0.921061	FALSE	4	1	-0.70412
16677	CNP	0.00646944	0.05	0.921061	FALSE	4	1	-0.0998706
1644	PALM3	0.00648235	0.05	0.921061	FALSE	4	1	0.284288
4975	PSMD14	0.00648441	0.05	0.921061	FALSE	4	2	0.378672
10644	LRIG1	0.00649527	0.05	0.921061	FALSE	4	1	0.105034
16295	FAIM	0.00650818	0.05	0.921061	FALSE	4	1	-0.509286
2607	AIP	0.00651147	0.05	0.921061	FALSE	4	2	0.975423
14199	HNRNPC	0.00652109	0.05	0.921061	FALSE	4	1	-0.0602363
18201	ST6GALNAC1	0.00653401	0.05	0.921061	FALSE	4	1	-0.761854
4832	C2orf49	0.00654692	0.05	0.921061	FALSE	4	1	0.524538
521	ZAP70	0.00654904	0.05	0.921061	FALSE	4	2	-0.0638076
1960	GNAS	0.00655983	0.05	0.921061	FALSE	4	1	0.322361
3284	BPNT1	0.00658566	0.05	0.921061	FALSE	4	1	-0.795403
19088	ATRN	0.00659857	0.05	0.921061	FALSE	4	1	0.354916
15479	RSU1	0.00661148	0.05	0.921061	FALSE	4	1	-0.0276695
1453	NUDT16L1	0.00662239	0.05	0.921061	FALSE	4	2	0.894899
8970	NEU2	0.0066244	0.05	0.921061	FALSE	4	1	0.400036
6484	KIAA0895L	0.00663731	0.05	0.921061	FALSE	4	1	0.0489772
7013	SUSD1	0.00664974	0.05	0.921061	FALSE	4	2	0.0384418
13279	NDUFV1	0.00665022	0.05	0.921061	FALSE	4	1	-0.215909
11430	PDZD11	0.00666314	0.05	0.921061	FALSE	4	1	-0.529541
9846	CHAF1B	0.00667605	0.05	0.921061	FALSE	4	1	0.360515
11247	ALKBH5	0.00670188	0.051	0.921061	FALSE	4	1	-0.538674
8020	SMIM17	0.00671479	0.051	0.921061	FALSE	4	1	0.0120412
12466	SLC35C2	0.00674062	0.052	0.921061	FALSE	4	1	-0.795815
16857	C9orf139	0.00675353	0.052	0.921061	FALSE	4	1	-0.204823
11355	AGTPBP1	0.00675546	0.052	0.921061	FALSE	4	2	1.0762
14410	OR5D16	0.00676608	0.052	0.921061	FALSE	4	2	0.945613
5635	CPSF3L	0.00676644	0.052	0.921061	FALSE	4	1	0.062616
938	EIF1AY	0.00677935	0.052	0.921061	FALSE	4	1	-0.173544
2039	RRP36	0.00679227	0.052	0.921061	FALSE	4	1	-0.498571
12714	C2CD4D	0.00680518	0.052	0.921061	FALSE	4	1	0.147769
2671	KDM3B	0.00681076	0.052	0.921061	FALSE	4	2	0.628661
13680	MFSD8	0.00683101	0.052	0.921061	FALSE	4	1	-0.940412
356	ETV3L	0.00684392	0.052	0.921061	FALSE	4	1	-0.0686026
11136	SLX1A	0.00686975	0.052	0.921061	FALSE	4	1	-0.102379
7860	MMP8	0.00688266	0.052	0.921061	FALSE	4	1	0.11412
9926	RELN	0.00688771	0.052	0.921061	FALSE	4	2	0.480849
15648	RGMB	0.00689557	0.052	0.921061	FALSE	4	1	0.227906
13242	C1orf146	0.0069214	0.052	0.921061	FALSE	4	1	0.11543
16478	STMN4	0.00694722	0.052	0.921061	FALSE	4	1	-0.4125
4437	REC114	0.00696014	0.052	0.921061	FALSE	4	1	-0.436424
12510	CLEC2B	0.00697305	0.052	0.921061	FALSE	4	1	-0.666218
5376	CHPF2	0.00698596	0.052	0.921061	FALSE	4	1	-0.593183
3451	MRGPRG	0.00699888	0.052	0.921061	FALSE	4	1	-0.804072
17401	TMOD2	0.0070247	0.052	0.921061	FALSE	4	1	-0.967055
10605	SMPDL3B	0.00703423	0.052	0.921061	FALSE	4	2	0.512454
2832	WNT1	0.00703762	0.052	0.921061	FALSE	4	1	0.329356
4854	SLC50A1	0.00705053	0.052	0.921061	FALSE	4	1	-0.72082
15440	STYX	0.00708927	0.052	0.921061	FALSE	4	1	-0.917946
5574	ZNF611	0.00711509	0.052	0.921061	FALSE	4	1	-0.690353
19096	PLEKHG1	0.00712801	0.052	0.921061	FALSE	4	1	0.59725
18100	WDR37	0.00715383	0.052	0.921061	FALSE	4	1	-0.235797
12662	SYT13	0.00716675	0.052	0.921061	FALSE	4	1	0.62695
17297	PRSS8	0.00717354	0.052	0.921061	FALSE	4	2	0.702428
16930	PCLO	0.00717966	0.052	0.921061	FALSE	4	1	0.64874
18542	MPP3	0.00718229	0.052	0.921061	FALSE	4	2	0.47235
13244	HES4	0.00720549	0.052	0.921061	FALSE	4	1	-1.38822
16337	PAN3	0.00721735	0.052	0.921061	FALSE	4	2	0.0104243
15581	WDR46	0.0072184	0.052	0.921061	FALSE	4	1	-2.66197
18500	CTNNA2	0.00722394	0.052	0.921061	FALSE	4	2	0.368079
9383	DHCR7	0.00723131	0.052	0.921061	FALSE	4	1	0.173366
7323	ARHGEF19	0.00724422	0.052	0.921061	FALSE	4	1	0.520033
11664	RORC	0.00725714	0.052	0.921061	FALSE	4	1	-0.0880159
4447	FOSL2	0.00727005	0.052	0.921061	FALSE	4	1	-1.31252
14845	LCORL	0.00727451	0.053	0.921061	FALSE	4	2	0.6639
6497	DEPDC1	0.00731863	0.053	0.921061	FALSE	4	2	0.557004
2748	SEC24A	0.0073217	0.054	0.921061	FALSE	4	1	-1.00477
12884	HYAL3	0.00733462	0.054	0.921061	FALSE	4	1	-0.604861
5602	YBEY	0.00734753	0.054	0.921061	FALSE	4	1	0.0392657
2498	DNAI1	0.00736044	0.054	0.921061	FALSE	4	1	0.484297
12863	ENTPD6	0.00737336	0.054	0.921061	FALSE	4	1	-0.372205
3963	HEPACAM2	0.00739918	0.054	0.921061	FALSE	4	1	-0.781662
18670	POLE3	0.00741209	0.054	0.921061	FALSE	4	1	-0.484873
882	PIGY	0.00742501	0.054	0.921061	FALSE	4	1	-0.486705
14231	C9orf16	0.00743792	0.054	0.921061	FALSE	4	1	-0.104409
7913	PHTF2	0.00745083	0.054	0.921061	FALSE	4	1	-0.114926
7510	GPD2	0.00746375	0.054	0.921061	FALSE	4	1	-0.0871732
5961	PRCP	0.00747666	0.054	0.921061	FALSE	4	1	-1.09098
10336	STUB1	0.00748957	0.054	0.921061	FALSE	4	1	-0.677473
9492	LRRC17	0.00750092	0.054	0.921061	FALSE	4	2	0.848752
2030	FAM72D	0.0075154	0.054	0.921061	FALSE	4	1	0.948297
12545	TECPR2	0.007539	0.054	0.921061	FALSE	4	2	0.321401
527	RAC2	0.00754122	0.054	0.921061	FALSE	4	1	-0.512691
13020	TPRA1	0.00757996	0.054	0.921061	FALSE	4	1	-0.359666
4392	DHRS13	0.00759288	0.055	0.921061	FALSE	4	1	0.475078
5325	ETF1	0.00760579	0.055	0.921061	FALSE	4	1	-1.37536
12774	PRELID1	0.00762896	0.055	0.921061	FALSE	4	2	0.283125
12605	AUP1	0.00762992	0.055	0.921061	FALSE	4	2	0.530738
11945	NRAS	0.00763162	0.055	0.921061	FALSE	4	1	0.308715
2928	LGI2	0.00764453	0.055	0.921061	FALSE	4	1	-0.756867
6040	RPL36	0.00765744	0.055	0.921061	FALSE	4	1	-0.668146
10821	CMAS	0.00766509	0.055	0.921061	FALSE	4	2	0.811243
10499	C11orf24	0.00767036	0.055	0.921061	FALSE	4	1	0.0401314
16380	NOC3L	0.00769618	0.055	0.921061	FALSE	4	1	0.0136447
6210	GFPT1	0.00770909	0.055	0.921061	FALSE	4	1	-0.942605
3108	RSL1D1	0.00772201	0.055	0.921061	FALSE	4	1	-0.490531
8796	ATP1B1	0.007724	0.055	0.921061	FALSE	4	2	0.393836
18881	CIRH1A	0.00773492	0.055	0.921061	FALSE	4	1	-0.333951
18975	IKZF5	0.00774783	0.055	0.921061	FALSE	4	1	0.921728
9734	LILRB4	0.00776075	0.055	0.921061	FALSE	4	1	-0.665155
5513	QRFP	0.00777366	0.055	0.921061	FALSE	4	1	-1.10817
10589	GSK3B	0.00778657	0.055	0.921061	FALSE	4	1	-0.119682
927	ZFAND3	0.0078124	0.055	0.921061	FALSE	4	1	0.0797096
17921	TNN	0.00781734	0.055	0.921061	FALSE	4	2	0.68489
18327	DERL2	0.00782531	0.055	0.921061	FALSE	4	1	0.787076
17900	BIVM	0.00783823	0.055	0.921061	FALSE	4	1	-1.15115
7237	HIST3H2A	0.00786405	0.055	0.921061	FALSE	4	1	-0.460416
7892	C9orf89	0.00787696	0.055	0.921061	FALSE	4	1	0.299703
13206	PDLIM5	0.00788988	0.055	0.921061	FALSE	4	1	0.017428
5457	PAH	0.00790279	0.055	0.921061	FALSE	4	1	0.125188
3123	CD274	0.00791124	0.055	0.921061	FALSE	4	2	0.471369
6399	CCDC8	0.0079157	0.055	0.921061	FALSE	4	1	-1.61316
6375	SFTPD	0.00792862	0.055	0.921061	FALSE	4	1	-0.213167
12441	RASL10A	0.00794153	0.055	0.921061	FALSE	4	1	0.363778
13265	TAF10	0.00795444	0.055	0.921061	FALSE	4	1	-2.23884
16386	PRPF18	0.00796736	0.055	0.921061	FALSE	4	1	-0.966035
18392	KIAA1549L	0.00798027	0.055	0.921061	FALSE	4	1	-0.795095
12357	CNTN5	0.00800339	0.055	0.921061	FALSE	4	2	0.632233
12865	ENTPD4	0.0080057	0.055	0.921061	FALSE	4	2	-0.310543
14888	TXNDC8	0.00800609	0.055	0.921061	FALSE	4	1	-0.318024
3369	ZNF223	0.00801901	0.055	0.921061	FALSE	4	1	0.384518
10722	EMILIN3	0.00803192	0.055	0.921061	FALSE	4	1	-0.826688
3852	MFSD5	0.00804483	0.055	0.921061	FALSE	4	1	-0.738584
10853	IFNE	0.00806821	0.055	0.921061	FALSE	4	2	0.824412
15837	IMPA2	0.00807066	0.055	0.921061	FALSE	4	1	0.812102
13451	ZNF705E	0.00808357	0.055	0.921061	FALSE	4	1	-0.590785
17567	ZNF248	0.00809649	0.055	0.921061	FALSE	4	1	-0.617103
17727	DEFB105B	0.0081094	0.055	0.921061	FALSE	4	1	-0.590201
3631	PTPRA	0.00813523	0.055	0.921061	FALSE	4	1	0.407655
5848	HTRA3	0.00813562	0.055	0.921061	FALSE	4	2	0.590841
17154	ZNF766	0.00814028	0.055	0.921061	FALSE	4	2	-0.504075
10876	TUBB4B	0.00814814	0.055	0.921061	FALSE	4	1	1.19765
11158	TBC1D20	0.00816105	0.055	0.921061	FALSE	4	1	-0.637943
17455	STX5	0.00817396	0.055	0.921061	FALSE	4	1	-0.306428
813	KRTAP11-1	0.00818688	0.055	0.921061	FALSE	4	1	0.149405
15862	RGS4	0.00819979	0.055	0.921061	FALSE	4	1	0.407391
11024	PBRM1	0.0082127	0.055	0.921061	FALSE	4	1	-0.419273
7382	TBC1D26	0.00822562	0.055	0.921061	FALSE	4	1	-0.847595
7028	CWC15	0.00825144	0.055	0.921061	FALSE	4	1	-0.445914
5986	GNAT1	0.00826436	0.055	0.921061	FALSE	4	1	-0.481519
13852	INSM1	0.00827727	0.055	0.921061	FALSE	4	1	0.558227
5787	PA2G4	0.0082901	0.055	0.921061	FALSE	4	2	0.95756
12562	CSTF1	0.0083031	0.055	0.921061	FALSE	4	1	-1.71354
12761	COL13A1	0.00832892	0.055	0.921061	FALSE	4	1	-0.0364368
17602	DCLRE1B	0.00834183	0.055	0.921061	FALSE	4	1	-0.0105512
1286	EIF2A	0.00836766	0.055	0.921061	FALSE	4	1	-0.154969
6764	PIAS2	0.00838057	0.055	0.921061	FALSE	4	1	0.361078
3388	TRIM58	0.00839349	0.056	0.921061	FALSE	4	1	-0.00168805
13838	CFAP69	0.0084064	0.056	0.921061	FALSE	4	1	-0.818345
2798	MPHOSPH8	0.00841931	0.056	0.921061	FALSE	4	1	-0.124137
15665	F11R	0.00843178	0.056	0.921061	FALSE	4	2	-0.251742
6013	HSD11B2	0.00843223	0.056	0.921061	FALSE	4	1	-0.597321
15304	DNAJC30	0.00844127	0.056	0.921061	FALSE	4	2	0.839493
3484	NEB	0.00844514	0.056	0.921061	FALSE	4	1	0.0419026
15323	TMEM65	0.00845805	0.056	0.921061	FALSE	4	1	0.230905
4537	INO80E	0.00847096	0.056	0.921061	FALSE	4	1	-0.462178
13657	LOC100996634	0.00853553	0.056	0.921061	FALSE	4	1	1.18329
10108	CELSR1	0.00854844	0.056	0.921061	FALSE	4	1	0.228508
5670	CAMK1D	0.00856136	0.056	0.921061	FALSE	4	1	-0.698972
3394	DES	0.00857427	0.056	0.921061	FALSE	4	1	-0.579834
5155	PRPF4	0.00858718	0.056	0.921061	FALSE	4	1	-0.032302
12171	GPRC5D	0.0086001	0.056	0.921061	FALSE	4	1	0.625505
7858	ARMCX2	0.00861301	0.056	0.921061	FALSE	4	1	-0.300472
14270	C19orf66	0.00862592	0.056	0.921061	FALSE	4	1	-0.280074
37	ZC3H14	0.00863883	0.056	0.921061	FALSE	4	1	-0.545248
15424	HIST1H2AL	0.00865175	0.056	0.921061	FALSE	4	1	-0.697359
3974	SLC25A12	0.00866466	0.056	0.921061	FALSE	4	1	0.201362
16017	SF3B3	0.00869049	0.056	0.921061	FALSE	4	1	-0.289501
12051	AP5M1	0.0087034	0.056	0.921061	FALSE	4	1	0.882522
9529	OBP2B	0.0087043	0.056	0.921061	FALSE	4	2	0.550325
8302	HRCT1	0.00872923	0.056	0.921061	FALSE	4	1	-2.10506
10697	GPN3	0.00874214	0.056	0.921061	FALSE	4	1	-0.705066
11390	SF3A2	0.00875505	0.056	0.921061	FALSE	4	1	-1.11954
14298	SLC11A1	0.00878088	0.056	0.921061	FALSE	4	1	-0.155859
312	SIX1	0.00879379	0.056	0.921061	FALSE	4	1	-0.860067
9670	ARFRP1	0.0088067	0.056	0.921061	FALSE	4	1	-0.109735
15019	C4orf17	0.00881962	0.056	0.921061	FALSE	4	1	0.0693143
16596	QDPR	0.00883253	0.056	0.921061	FALSE	4	1	-0.347188
11647	ZDHHC22	0.0088349	0.056	0.921061	FALSE	4	2	0.590129
9680	HIST1H4D	0.00884544	0.056	0.921061	FALSE	4	1	0.0229154
5697	CATSPER3	0.0088519	0.056	0.921061	FALSE	4	2	0.362691
14357	JRKL	0.00885836	0.056	0.921061	FALSE	4	1	-0.944644
9881	PPP2R2B	0.00887127	0.056	0.921061	FALSE	4	1	-0.379088
11223	PERM1	0.0088971	0.056	0.921061	FALSE	4	1	-0.157653
9412	RPP30	0.00891001	0.056	0.921061	FALSE	4	1	0.160834
9530	HIATL1	0.00894875	0.056	0.921061	FALSE	4	1	0.804339
5844	COL27A1	0.00897457	0.056	0.921061	FALSE	4	1	0.255086
12544	PITRM1	0.00898749	0.056	0.921061	FALSE	4	1	-0.532725
18737	ASNS	0.0090004	0.056	0.921061	FALSE	4	1	-0.239029
16520	SNRNP70	0.00901331	0.056	0.921061	FALSE	4	1	0.228847
6479	EDAR	0.00902526	0.056	0.921061	FALSE	4	2	0.306761
13300	SLC25A42	0.00902623	0.056	0.921061	FALSE	4	1	-0.892008
7393	GDF11	0.00903262	0.056	0.921061	FALSE	4	2	0.664825
8725	YARS2	0.00905205	0.056	0.921061	FALSE	4	1	0.638934
4868	ZSWIM2	0.00906497	0.056	0.921061	FALSE	4	1	0.0455242
1125	ADH5	0.00909079	0.056	0.921061	FALSE	4	1	-1.0754
1401	PABPC4L	0.0091037	0.056	0.921061	FALSE	4	1	-0.798574
16369	IK	0.00911662	0.056	0.921061	FALSE	4	1	0.710452
6337	MTRNR2L7	0.00912953	0.056	0.921061	FALSE	4	1	-1.04059
4542	CCR5	0.00915536	0.056	0.921061	FALSE	4	1	-0.953431
5010	ARF5	0.00916827	0.057	0.921061	FALSE	4	1	-1.30453
3826	TM9SF2	0.00918118	0.057	0.921061	FALSE	4	1	-1.16913
7901	VRK3	0.0091941	0.057	0.921061	FALSE	4	1	-0.300252
16694	NPM2	0.00920701	0.057	0.921061	FALSE	4	1	-0.160298
12434	TRPC6	0.00923284	0.057	0.921061	FALSE	4	1	0.55055
10070	TP53BP2	0.00924575	0.057	0.921061	FALSE	4	1	0.235037
2050	PPP1R15B	0.00927157	0.057	0.921061	FALSE	4	1	-0.165449
8313	EPHA3	0.00928449	0.057	0.921061	FALSE	4	1	0.168784
6184	SAMM50	0.0092974	0.057	0.921061	FALSE	4	1	-0.443499
16842	KCNQ1	0.00931031	0.057	0.921061	FALSE	4	1	0.312993
9590	CHGB	0.00932323	0.057	0.921061	FALSE	4	1	-1.29413
4463	EFCAB13	0.00933614	0.057	0.921061	FALSE	4	1	0.521627
4875	SCG5	0.00934905	0.057	0.921061	FALSE	4	1	-0.195128
11985	NEDD4L	0.00936197	0.057	0.921061	FALSE	4	1	-0.912806
11218	OR2AG1	0.00938779	0.057	0.921061	FALSE	4	1	0.0809511
13863	USP18	0.00940071	0.057	0.921061	FALSE	4	1	0.385628
14965	KAT2B	0.00941362	0.057	0.921061	FALSE	4	1	0.313791
167	SMAD7	0.00945236	0.057	0.921061	FALSE	4	1	-0.641926
8487	OFD1	0.00947818	0.057	0.921061	FALSE	4	1	0.209978
3263	ZNHIT1	0.0094911	0.057	0.921061	FALSE	4	1	-0.561179
7687	ZNF182	0.00949996	0.057	0.921061	FALSE	4	2	0.825607
16417	ZNF783	0.00950401	0.057	0.921061	FALSE	4	1	-0.379455
15258	TRIM37	0.00952984	0.057	0.921061	FALSE	4	1	-0.922309
12167	DLK1	0.00954275	0.057	0.921061	FALSE	4	1	-0.306867
11726	VWA1	0.00955566	0.057	0.921061	FALSE	4	1	0.307566
14444	DAP3	0.00956857	0.057	0.921061	FALSE	4	1	-0.110182
8983	C10orf131	0.00958149	0.057	0.921061	FALSE	4	1	-0.579179
17475	KANSL2	0.0095944	0.057	0.921061	FALSE	4	1	0.3116
15920	GTF2IRD2	0.00960731	0.057	0.921061	FALSE	4	1	-0.731824
5309	PPA2	0.00962023	0.057	0.921061	FALSE	4	1	-1.52347
11495	UNC5A	0.00963314	0.057	0.921061	FALSE	4	1	0.728035
12408	C11orf45	0.00964605	0.057	0.921061	FALSE	4	1	-0.0427238
1441	UBFD1	0.00965897	0.058	0.921061	FALSE	4	1	-0.0359715
17369	SLC6A6	0.00967188	0.058	0.921061	FALSE	4	1	-1.45894
9011	ABCB9	0.00968479	0.058	0.921061	FALSE	4	1	-1.55211
6798	UBA1	0.00969771	0.058	0.921061	FALSE	4	1	0.390642
6806	ABCA13	0.00971062	0.058	0.921061	FALSE	4	1	-0.12547
2455	ISM2	0.00973644	0.058	0.921061	FALSE	4	1	-0.583219
8379	DCP1A	0.00974936	0.058	0.921061	FALSE	4	1	0.92017
15391	ADM	0.00976227	0.058	0.921061	FALSE	4	1	-0.619457
8402	ABCA10	0.00977518	0.058	0.921061	FALSE	4	1	0.352847
6689	C15orf41	0.0097881	0.058	0.921061	FALSE	4	1	0.189892
10257	RBM47	0.00980101	0.058	0.921061	FALSE	4	1	-2.07435
247	ABAT	0.00983975	0.058	0.921061	FALSE	4	1	0.60634
3598	RRAGB	0.00985266	0.058	0.921061	FALSE	4	1	0.61875
8514	COQ10A	0.00987849	0.058	0.921061	FALSE	4	1	0.120667
12838	UBE2QL1	0.0098914	0.058	0.921061	FALSE	4	1	-0.331517
12937	FAM83G	0.00991723	0.058	0.921061	FALSE	4	1	-0.274104
13993	SUV39H1	0.00993014	0.058	0.921061	FALSE	4	1	0.980699
14422	TTN	0.00994305	0.058	0.921061	FALSE	4	1	-0.316515
11402	AHCTF1	0.00995597	0.058	0.921061	FALSE	4	1	-1.0798
13369	TCF4	0.00996888	0.058	0.921061	FALSE	4	1	-0.298789
2886	EPYC	0.00998179	0.058	0.921061	FALSE	4	1	-0.238124
12042	LOC100505549	0.00998425	0.058	0.921061	FALSE	4	2	0.517472
19015	RGS10	0.00999471	0.058	0.921061	FALSE	4	1	-0.098622
15404	ZNF484	0.00999716	0.058	0.921061	FALSE	4	2	0.320003
7436	MYH14	0.0100076	0.058	0.921061	FALSE	4	1	-0.461555
5483	TRIM28	0.0100205	0.058	0.921061	FALSE	4	1	0.403058
13253	KLHL23	0.0100385	0.058	0.921061	FALSE	4	2	-0.144388
18217	LMNTD2	0.0100464	0.058	0.921061	FALSE	4	1	-0.647563
15853	SLC2A8	0.0100593	0.058	0.921061	FALSE	4	1	-0.043899
18433	RPL10A	0.0100722	0.058	0.921061	FALSE	4	1	-0.0437068
4354	UNC119B	0.010098	0.058	0.921061	FALSE	4	1	0.347173
2396	SALL4	0.0101367	0.058	0.921061	FALSE	4	1	0.17927
13117	ATPIF1	0.0101497	0.058	0.921061	FALSE	4	1	0.0813312
2529	PAXIP1	0.0101657	0.059	0.921061	FALSE	4	2	0.409152
4361	SLC25A16	0.0101755	0.059	0.921061	FALSE	4	1	-0.740992
7214	LOC101927572	0.0101884	0.059	0.921061	FALSE	4	1	-0.199131
7809	HDGFRP3	0.0102013	0.059	0.921061	FALSE	4	1	0.0310434
17648	FAM9A	0.0102142	0.06	0.921061	FALSE	4	1	0.167795
13560	WIZ	0.0102271	0.06	0.921061	FALSE	4	1	-0.0154618
5665	MRPS12	0.0102401	0.061	0.921061	FALSE	4	1	0.57012
10613	NDUFAF2	0.010253	0.061	0.921061	FALSE	4	1	-0.410863
10178	C16orf72	0.0102659	0.061	0.921061	FALSE	4	1	0.504489
10386	DSG1	0.0102917	0.061	0.921061	FALSE	4	1	-0.318531
16143	FMO5	0.0103175	0.061	0.921061	FALSE	4	1	0.117522
2255	ISCA2	0.0103304	0.061	0.921061	FALSE	4	1	1.20686
17837	CCDC71L	0.0103563	0.061	0.921061	FALSE	4	1	-2.16461
13387	KCTD15	0.0103567	0.061	0.921061	FALSE	4	2	0.372542
5044	LRRC25	0.010395	0.061	0.921061	FALSE	4	1	0.130745
14473	MIOS	0.0104079	0.061	0.921061	FALSE	4	1	-0.168521
2827	SHH	0.0104199	0.061	0.921061	FALSE	4	2	0.784648
8508	C19orf52	0.0104337	0.061	0.921061	FALSE	4	1	-0.351561
8563	TAX1BP3	0.0104467	0.061	0.921061	FALSE	4	1	0.870738
10218	UQCRB	0.0104596	0.061	0.921061	FALSE	4	1	0.0768885
14206	SBNO1	0.0104725	0.061	0.921061	FALSE	4	1	-0.508824
3422	ZBTB38	0.0104854	0.061	0.921061	FALSE	4	1	0.332786
17274	SMN2	0.0104983	0.061	0.921061	FALSE	4	1	-0.988953
16382	ARHGEF39	0.0105112	0.061	0.921061	FALSE	4	1	0.695073
17464	SEPT8	0.0105241	0.062	0.921061	FALSE	4	1	-0.794683
13018	STOML2	0.0105371	0.062	0.921061	FALSE	4	1	0.138144
1369	NTRK1	0.0105441	0.062	0.921061	FALSE	4	2	0.701692
16027	SEMA6D	0.0105629	0.062	0.921061	FALSE	4	1	0.702331
10277	SLC31A1	0.0105887	0.062	0.921061	FALSE	4	1	0.0579114
13634	SPATC1	0.0106026	0.062	0.921061	FALSE	4	2	0.475548
14757	CYLC2	0.0106145	0.062	0.921061	FALSE	4	1	0.916835
6232	ANKRD32	0.0106274	0.062	0.921061	FALSE	4	1	0.220693
17785	POMGNT2	0.0106533	0.062	0.921061	FALSE	4	1	-0.733181
10487	PGA4	0.0106662	0.062	0.921061	FALSE	4	1	-0.296993
9684	SPTLC3	0.0106791	0.062	0.921061	FALSE	4	1	-1.11929
3804	PROB1	0.0106852	0.062	0.921061	FALSE	4	2	0.38746
10796	SDHA	0.010692	0.062	0.921061	FALSE	4	1	-0.106839
14522	CARKD	0.0107049	0.062	0.921061	FALSE	4	1	-0.0414162
276	ATG4D	0.0107178	0.062	0.921061	FALSE	4	1	-0.9237
1284	AKAP8	0.0107306	0.062	0.921061	FALSE	4	2	0.491398
6874	FLT3LG	0.0107307	0.062	0.921061	FALSE	4	1	-1.01617
877	PIGT	0.0107566	0.062	0.921061	FALSE	4	1	-0.122386
10910	CHKA	0.0107695	0.062	0.921061	FALSE	4	1	0.225505
16205	KRTAP4-3	0.0107922	0.062	0.921061	FALSE	4	2	0.36529
17167	NKX2-8	0.0107953	0.062	0.921061	FALSE	4	1	-0.529976
7212	COX14	0.0108082	0.062	0.921061	FALSE	4	1	-0.478859
241	ZNF45	0.0108211	0.062	0.921061	FALSE	4	1	-0.0639412
10	RPEL1	0.010847	0.062	0.921061	FALSE	4	1	-1.40654
15283	ZNF585A	0.0108728	0.062	0.921061	FALSE	4	1	-0.245382
11156	CDKN2C	0.0108857	0.062	0.921061	FALSE	4	1	0.737524
17632	CHADL	0.0108986	0.062	0.921061	FALSE	4	1	-1.24188
4824	BBS1	0.0109115	0.062	0.921061	FALSE	4	1	-0.293941
9078	GADD45B	0.0109374	0.062	0.921061	FALSE	4	1	0.343416
1893	LOC650293	0.0109503	0.062	0.921061	FALSE	4	1	-0.37484
3144	RXFP4	0.0109632	0.062	0.921061	FALSE	4	1	0.300153
11352	PADI6	0.0109761	0.062	0.921061	FALSE	4	1	-0.0503378
11260	OR10G8	0.0110148	0.062	0.921061	FALSE	4	1	-1.95269
17841	RIMS4	0.0110278	0.062	0.921061	FALSE	4	1	0.29025
9900	PCK2	0.0110536	0.062	0.921061	FALSE	4	1	0.101008
1352	CYSTM1	0.0110665	0.062	0.921061	FALSE	4	1	-0.210098
3945	CMTM7	0.0110794	0.062	0.921061	FALSE	4	1	0.474133
5298	ANKRD13D	0.0110923	0.062	0.921061	FALSE	4	1	-1.53032
15470	SEBOX	0.0111181	0.062	0.921061	FALSE	4	1	-0.849965
12504	CRHR1	0.0111311	0.062	0.921061	FALSE	4	1	-0.643565
2643	VPS25	0.011144	0.062	0.921061	FALSE	4	1	0.0148571
6474	KRTAP5-11	0.0111698	0.062	0.921061	FALSE	4	1	-0.138144
11811	SBK2	0.0111827	0.062	0.921061	FALSE	4	1	-0.250014
14000	CPNE8	0.0111956	0.062	0.921061	FALSE	4	1	-1.63133
19005	TCEAL5	0.0112085	0.062	0.921061	FALSE	4	1	0.0986565
4130	U2AF1L4	0.0112214	0.062	0.921061	FALSE	4	1	-1.35764
4253	CIDEA	0.0112344	0.062	0.921061	FALSE	4	1	-0.179287
16281	TPRX1	0.0112602	0.062	0.921061	FALSE	4	1	0.0679472
10287	PPM1E	0.0112731	0.062	0.921061	FALSE	4	1	-0.724518
7749	RANBP3	0.011286	0.062	0.921061	FALSE	4	1	-0.155899
15548	ZSCAN12	0.0112989	0.062	0.921061	FALSE	4	1	-0.302552
4830	ANKDD1B	0.0113118	0.062	0.921061	FALSE	4	1	-1.01128
13412	FAM228A	0.0113248	0.062	0.921061	FALSE	4	1	0.307461
10903	DCHS2	0.0113272	0.062	0.921061	FALSE	4	2	0.411481
14163	DDIAS	0.0113377	0.062	0.921061	FALSE	4	1	-0.436326
5892	CCDC109B	0.0113506	0.062	0.921061	FALSE	4	1	0.344858
875	PIGR	0.0113764	0.062	0.921061	FALSE	4	1	-0.326913
3781	ABHD17B	0.0113905	0.063	0.921061	FALSE	4	2	0.742877
7126	RPS27L	0.0114151	0.063	0.921061	FALSE	4	1	-0.326119
2123	RPA1	0.0114281	0.063	0.921061	FALSE	4	1	0.107414
16764	PSMB7	0.011441	0.063	0.921061	FALSE	4	1	0.572696
9390	RASIP1	0.0114539	0.063	0.921061	FALSE	4	1	-0.491606
2170	INPP4B	0.0114668	0.063	0.921061	FALSE	4	1	-0.120775
14306	GDNF	0.0114797	0.063	0.921061	FALSE	4	1	-0.787489
5651	MYL12A	0.0114926	0.063	0.921061	FALSE	4	1	-0.226376
2901	HP	0.0115055	0.063	0.921061	FALSE	4	1	-0.514492
879	WRAP53	0.0115184	0.063	0.921061	FALSE	4	1	-1.15094
6440	NOBOX	0.0115314	0.063	0.921061	FALSE	4	1	0.749852
7358	USP17L7	0.0115443	0.063	0.921061	FALSE	4	1	-0.472869
3201	CAPN14	0.0115701	0.064	0.921061	FALSE	4	1	1.24338
14303	TSGA13	0.011583	0.064	0.921061	FALSE	4	1	0.0997561
1791	TANC1	0.0115959	0.064	0.921061	FALSE	4	1	-0.0476602
3349	SPAG11A	0.0116088	0.064	0.921061	FALSE	4	1	0.188708
17851	FAM170B	0.0116218	0.064	0.921061	FALSE	4	1	0.307258
13261	ACSM4	0.0116605	0.064	0.921061	FALSE	4	1	-0.169146
16825	VWA5B1	0.0116734	0.064	0.921061	FALSE	4	1	-0.248078
7872	AGER	0.0116992	0.066	0.921061	FALSE	4	1	0.0402471
7572	ARMCX4	0.0117251	0.066	0.921061	FALSE	4	1	-0.581798
6576	HOXA2	0.011738	0.066	0.921061	FALSE	4	1	-0.0887159
11671	ARRDC1	0.0117629	0.066	0.921061	FALSE	4	2	0.470184
11434	LRRC73	0.0117638	0.066	0.921061	FALSE	4	1	-0.83846
2428	HIPK1	0.0117767	0.066	0.921061	FALSE	4	1	0.345252
17999	GRB10	0.0117896	0.066	0.921061	FALSE	4	1	0.584999
3335	ZP4	0.0118025	0.066	0.921061	FALSE	4	1	-1.14073
5151	RNF216	0.0118154	0.066	0.921061	FALSE	4	1	0.0906953
13089	PRPF38B	0.0118284	0.066	0.921061	FALSE	4	1	-0.0163947
7080	AMER2	0.0118413	0.066	0.921061	FALSE	4	1	-0.525709
1344	PRPF39	0.0118542	0.066	0.921061	FALSE	4	1	-0.309868
10916	CREG2	0.0118671	0.066	0.921061	FALSE	4	1	-0.605232
5771	MRPS9	0.01188	0.066	0.921061	FALSE	4	1	-0.600355
13249	TMEM88	0.0118929	0.066	0.921061	FALSE	4	1	-0.993577
2641	DIAPH2	0.0119058	0.066	0.921061	FALSE	4	1	0.262428
9004	MED13	0.0119317	0.066	0.921061	FALSE	4	1	0.0043689
5589	ASPRV1	0.01194	0.066	0.921061	FALSE	4	2	0.586177
2572	HINT2	0.0119446	0.067	0.921061	FALSE	4	1	0.0451138
2683	C6orf89	0.0119575	0.067	0.921061	FALSE	4	1	0.132459
77	SPPL2B	0.0119704	0.067	0.921061	FALSE	4	1	-0.563509
3988	CCDC17	0.0119833	0.067	0.921061	FALSE	4	1	-0.561036
1373	GOSR1	0.0119962	0.067	0.921061	FALSE	4	1	0.0685067
2924	LGI4	0.0120091	0.067	0.921061	FALSE	4	1	-0.0810544
15657	RHOG	0.0120221	0.067	0.921061	FALSE	4	1	-2.50949
4950	C10orf113	0.012035	0.067	0.921061	FALSE	4	1	0.161454
15444	HIGD1A	0.0120479	0.067	0.921061	FALSE	4	1	-0.958307
14647	DBI	0.0120608	0.067	0.921061	FALSE	4	1	-1.41549
12324	AMMECR1	0.0120737	0.067	0.921061	FALSE	4	1	-1.0264
17643	ARID3C	0.0120866	0.067	0.921061	FALSE	4	1	0.269028
6989	PI4K2B	0.0120995	0.067	0.921061	FALSE	4	1	-0.512677
7159	RAB8A	0.0121124	0.067	0.921061	FALSE	4	1	-0.317715
9054	ACP2	0.0121383	0.067	0.921061	FALSE	4	1	-0.462323
5807	GRB2	0.0121512	0.067	0.921061	FALSE	4	1	0.234238
18075	HEXIM1	0.0121641	0.067	0.921061	FALSE	4	1	0.125751
18129	GRAMD1C	0.0121754	0.067	0.921061	FALSE	4	2	0.158919
3312	PLK4	0.012177	0.067	0.921061	FALSE	4	1	-0.460526
4187	C2orf61	0.0121899	0.067	0.921061	FALSE	4	1	-0.566317
17257	CNNM3	0.0122028	0.067	0.921061	FALSE	4	1	0.380992
8342	ZMYM6	0.0122158	0.067	0.921061	FALSE	4	1	-0.0580521
17122	SAMD4A	0.0122287	0.067	0.921061	FALSE	4	1	0.376421
15176	FXYD4	0.0122416	0.067	0.921061	FALSE	4	1	0.508478
8108	SLC23A2	0.0122545	0.067	0.921061	FALSE	4	1	-0.193548
15375	S100A9	0.0122674	0.067	0.921061	FALSE	4	1	-0.687106
3447	TMEM97	0.0122803	0.067	0.921061	FALSE	4	1	0.0999434
5107	FPGS	0.0122932	0.068	0.921061	FALSE	4	1	-0.161634
13077	MAP7D1	0.0123061	0.068	0.921061	FALSE	4	1	-0.0885159
3526	GAGE12I	0.0123191	0.068	0.921061	FALSE	4	1	-0.145633
3053	C17orf70	0.012332	0.068	0.921061	FALSE	4	1	-1.33373
12318	C4orf22	0.0123449	0.068	0.921061	FALSE	4	1	0.0604453
1947	FRMD8	0.0123578	0.068	0.921061	FALSE	4	1	-0.311876
8484	TCTEX1D1	0.0123707	0.068	0.921061	FALSE	4	1	-1.50606
4082	HGS	0.0123836	0.068	0.921061	FALSE	4	1	0.106652
10494	KLHL7	0.0123965	0.068	0.921061	FALSE	4	1	-1.10896
14910	PSD2	0.0124224	0.068	0.921061	FALSE	4	1	-1.41002
18319	C19orf60	0.0124353	0.068	0.921061	FALSE	4	1	-2.42896
3707	MTRF1	0.0124482	0.069	0.921061	FALSE	4	1	-0.242129
14722	ZBTB49	0.0124611	0.069	0.921061	FALSE	4	1	0.16249
1760	MCL1	0.012474	0.069	0.921061	FALSE	4	1	-1.1658
142	CHST4	0.0124869	0.069	0.921061	FALSE	4	1	0.506502
3378	EXD3	0.0124998	0.069	0.921061	FALSE	4	1	-1.15925
13569	RFC3	0.0125128	0.069	0.921061	FALSE	4	1	-2.82808
14839	NRDE2	0.0125257	0.069	0.921061	FALSE	4	1	-0.567423
9804	KREMEN1	0.0125386	0.069	0.921061	FALSE	4	1	0.138581
9775	SLC28A3	0.0125487	0.069	0.921061	FALSE	4	2	0.889556
2976	RHOH	0.0125515	0.07	0.921061	FALSE	4	1	-0.117001
15868	FAM24B	0.0125644	0.07	0.921061	FALSE	4	1	-0.458912
13434	ROS1	0.0125773	0.07	0.921061	FALSE	4	1	-1.30805
11213	TUBD1	0.0126031	0.07	0.921061	FALSE	4	1	-1.41429
11825	CDC26	0.0126161	0.07	0.921061	FALSE	4	1	0.689388
7605	FBLN5	0.012629	0.07	0.921061	FALSE	4	1	-0.559442
14542	EEA1	0.0126419	0.07	0.921061	FALSE	4	1	0.890272
14926	HOXD4	0.0126548	0.07	0.921061	FALSE	4	1	0.195462
11601	TTF1	0.0126677	0.07	0.921061	FALSE	4	1	0.15599
17178	HACD2	0.0126935	0.07	0.921061	FALSE	4	1	0.0743041
14085	ZNF443	0.0127064	0.07	0.921061	FALSE	4	1	-0.333232
9163	TRPM7	0.0127194	0.07	0.921061	FALSE	4	1	-0.380915
6078	EEF2K	0.0127452	0.07	0.921061	FALSE	4	1	-0.485278
18263	OR51I1	0.0127581	0.07	0.921061	FALSE	4	1	-0.735653
17704	SPAG5	0.012771	0.07	0.921061	FALSE	4	1	0.388035
13221	PGM3	0.0127968	0.07	0.921061	FALSE	4	1	0.285934
9485	DENND5A	0.0128098	0.07	0.921061	FALSE	4	1	-1.06986
3358	SERPINB3	0.0128227	0.07	0.921061	FALSE	4	1	0.0318033
10237	FCAR	0.0128356	0.07	0.921061	FALSE	4	1	-0.351137
2957	DRGX	0.0128485	0.07	0.921061	FALSE	4	1	0.0518254
12564	CSTF3	0.0128614	0.07	0.921061	FALSE	4	1	-0.0123996
9732	MRPL50	0.0128872	0.07	0.921061	FALSE	4	1	-0.423332
12812	SYNPO2L	0.0129001	0.07	0.921061	FALSE	4	1	-1.46301
17202	CD1B	0.0129131	0.07	0.921061	FALSE	4	1	-0.691227
2389	SNRPF	0.012926	0.07	0.921061	FALSE	4	1	-1.69607
2244	TEX43	0.0129518	0.07	0.921061	FALSE	4	1	-1.01893
6773	LOC101060321	0.0129776	0.07	0.921061	FALSE	4	1	0.129255
8009	JMJD7-PLA2G4B	0.0129905	0.07	0.921061	FALSE	4	1	-0.212274
13499	C12orf65	0.0130164	0.07	0.921061	FALSE	4	1	0.0391891
17888	GRHL2	0.0130293	0.07	0.921061	FALSE	4	1	-1.23092
18587	DONSON	0.0130551	0.07	0.921061	FALSE	4	1	0.332894
9407	MYCBP2	0.013068	0.07	0.921061	FALSE	4	1	-0.277087
18220	LILRA6	0.0130809	0.07	0.921061	FALSE	4	1	-0.358478
2011	RPS19	0.0130938	0.07	0.921061	FALSE	4	1	-2.05077
13980	GAK	0.0131068	0.07	0.921061	FALSE	4	1	0.548308
1029	TTC4	0.0131197	0.07	0.921061	FALSE	4	1	0.665998
14190	SHANK3	0.0131326	0.07	0.921061	FALSE	4	1	-0.527014
7471	TBC1D25	0.0131713	0.07	0.921061	FALSE	4	1	0.223975
12965	HNRNPH1	0.0131842	0.07	0.921061	FALSE	4	1	0.350373
11371	SAE1	0.0131971	0.07	0.921061	FALSE	4	1	-1.17774
13670	UBE2I	0.0132101	0.07	0.921061	FALSE	4	1	0.385841
14416	XPO6	0.013223	0.07	0.921061	FALSE	4	1	-0.798609
10874	ADRA1D	0.0132359	0.07	0.921061	FALSE	4	1	-0.658923
5016	GALNT3	0.0132488	0.07	0.921061	FALSE	4	1	-1.62504
3078	XRCC4	0.0132617	0.07	0.921061	FALSE	4	1	-0.2799
5472	TAF4B	0.0132746	0.07	0.921061	FALSE	4	1	0.0527043
16326	LIPC	0.0132875	0.07	0.921061	FALSE	4	1	-0.388323
8716	ITGB3	0.0133392	0.07	0.921061	FALSE	4	1	0.218003
6584	LPAR4	0.0133521	0.07	0.921061	FALSE	4	1	-0.495914
17121	DHX38	0.013365	0.07	0.921061	FALSE	4	1	0.415045
15306	OR52A5	0.0133779	0.07	0.921061	FALSE	4	1	0.39916
1004	LPPR1	0.0133908	0.07	0.921061	FALSE	4	1	-0.262825
511	ITGB1BP2	0.0134167	0.07	0.921061	FALSE	4	1	-0.288057
7670	HSBP1L1	0.0134296	0.07	0.921061	FALSE	4	1	-0.279923
3151	KCNA2	0.0134425	0.07	0.921061	FALSE	4	1	-1.14057
7470	TMEM225	0.0134554	0.07	0.921061	FALSE	4	1	-0.167495
11617	GDF5	0.0134683	0.07	0.921061	FALSE	4	1	-0.0876828
8236	PATE1	0.0134812	0.07	0.921061	FALSE	4	1	-0.198097
752	DENND6B	0.0135071	0.07	0.921061	FALSE	4	1	-0.313439
16575	SGCB	0.01352	0.07	0.921061	FALSE	4	1	-0.72217
3867	TMEM257	0.0135587	0.07	0.921061	FALSE	4	1	0.105147
4357	FRS3	0.0135716	0.071	0.921061	FALSE	4	1	-0.895319
4544	FAM43A	0.0135974	0.071	0.921061	FALSE	4	1	-0.58649
5641	TCF19	0.0136104	0.071	0.921061	FALSE	4	1	-1.69385
1321	CETN1	0.0136233	0.071	0.921061	FALSE	4	1	-1.2006
554	NSUN5	0.0136362	0.071	0.921061	FALSE	4	1	-0.160687
5443	RNF34	0.0136491	0.071	0.921061	FALSE	4	1	-1.8903
9880	PLB1	0.013662	0.071	0.921061	FALSE	4	1	-0.234977
14194	TMED9	0.0136749	0.071	0.921061	FALSE	4	1	0.593737
9963	PRRG2	0.0136878	0.071	0.921061	FALSE	4	1	0.0628846
16024	TSHR	0.0137008	0.071	0.921061	FALSE	4	1	-0.264496
1475	CDK12	0.0137266	0.071	0.921061	FALSE	4	1	0.631634
7992	ARHGEF38	0.0137524	0.071	0.921061	FALSE	4	1	-0.377266
6724	RPL11	0.0137653	0.071	0.921061	FALSE	4	1	-1.26885
4516	MAD2L1BP	0.0137782	0.071	0.921061	FALSE	4	1	-0.811786
9228	PABPC1L	0.0138041	0.071	0.921061	FALSE	4	1	-0.216599
15337	KLHL40	0.013817	0.071	0.921061	FALSE	4	1	-0.0536666
14043	ITSN1	0.0138299	0.071	0.921061	FALSE	4	1	0.291689
6766	ZNF580	0.0138428	0.071	0.921061	FALSE	4	1	-1.62755
8967	PDCD1	0.0138557	0.071	0.921061	FALSE	4	1	-1.3374
4368	SLC25A14	0.0138686	0.071	0.921061	FALSE	4	1	-0.201235
7533	POTEJ	0.0138815	0.071	0.921061	FALSE	4	1	0.376974
9657	METTL11B	0.0138944	0.071	0.921061	FALSE	4	1	0.26339
9385	GSC	0.0139074	0.071	0.921061	FALSE	4	1	-0.573552
17720	PNLDC1	0.0139203	0.071	0.921061	FALSE	4	1	0.974599
15924	LRTM1	0.0139332	0.071	0.921061	FALSE	4	1	0.1294
18653	SPACA5	0.0139361	0.071	0.921061	FALSE	4	2	0.474445
8373	BCHE	0.0139461	0.071	0.921061	FALSE	4	1	-0.484899
9279	HLA-DOB	0.0139719	0.071	0.921061	FALSE	4	1	-1.39253
1589	WRAP73	0.0139848	0.071	0.921061	FALSE	4	1	-0.886588
4696	CDH19	0.0139978	0.071	0.921061	FALSE	4	1	-0.60506
15822	INPP5E	0.0140107	0.071	0.921061	FALSE	4	1	0.594883
18764	ADCYAP1R1	0.0140494	0.071	0.921061	FALSE	4	1	0.200857
5262	NLRP6	0.0140623	0.071	0.921061	FALSE	4	1	0.214565
16248	STX1A	0.0140752	0.071	0.921061	FALSE	4	1	0.138657
2787	ARFGAP3	0.0140881	0.071	0.921061	FALSE	4	1	0.154277
9374	FAM213B	0.014114	0.071	0.921061	FALSE	4	1	-0.379352
9606	ANKRD6	0.0141269	0.071	0.921061	FALSE	4	1	-0.122882
13273	POLK	0.0141398	0.071	0.921061	FALSE	4	1	-0.072458
8856	PHKG2	0.0141527	0.071	0.921061	FALSE	4	1	0.220338
17735	ANKRD33	0.0141656	0.071	0.921061	FALSE	4	1	-0.0620981
1665	GPR143	0.0141785	0.071	0.921061	FALSE	4	1	-0.301562
16453	FBXL8	0.0141914	0.071	0.921061	FALSE	4	1	-0.558993
15035	NR2F6	0.0142044	0.071	0.921061	FALSE	4	1	-0.909806
18712	STARD5	0.0142302	0.071	0.921061	FALSE	4	1	-0.545254
1895	CSHL1	0.0142431	0.071	0.921061	FALSE	4	1	0.220282
14820	AP3S2	0.0142818	0.071	0.921061	FALSE	4	1	0.547346
7691	TIFA	0.0142948	0.071	0.921061	FALSE	4	1	-0.0607234
12569	COQ2	0.0143077	0.071	0.921061	FALSE	4	1	-1.67484
15133	SPINK4	0.0143335	0.071	0.921061	FALSE	4	1	0.631403
10535	GHRL	0.0143464	0.071	0.921061	FALSE	4	1	-1.07741
12181	ALG1L	0.0143722	0.071	0.921061	FALSE	4	1	-0.0108483
3412	UBAP1	0.0143851	0.071	0.921061	FALSE	4	1	-0.0927037
12975	MRPS35	0.014411	0.071	0.921061	FALSE	4	1	-0.327233
17327	ZBTB5	0.0144497	0.071	0.921061	FALSE	4	1	-0.248571
10715	CLPTM1L	0.0144626	0.071	0.921061	FALSE	4	1	0.622691
7780	GDPD4	0.0144755	0.071	0.921061	FALSE	4	1	0.402767
9711	TRAPPC2	0.0144884	0.071	0.921061	FALSE	4	1	-1.24315
5108	VMA21	0.0145014	0.072	0.921061	FALSE	4	1	0.482985
2695	TUSC1	0.0145143	0.072	0.921061	FALSE	4	1	0.270997
9930	PRY	0.0145659	0.072	0.921061	FALSE	4	1	0.369505
18874	GIPC1	0.0145788	0.072	0.921061	FALSE	4	1	-0.892814
16028	MAGEF1	0.0146047	0.072	0.921061	FALSE	4	1	-0.240423
3716	CHL1	0.0146176	0.072	0.921061	FALSE	4	1	-0.358695
5003	CTH	0.0146305	0.072	0.921061	FALSE	4	1	-0.145495
7061	SLC7A2	0.0146563	0.072	0.921061	FALSE	4	1	-0.504942
14538	OR6B3	0.0146821	0.072	0.921061	FALSE	4	1	-0.187914
3464	PEX3	0.0146951	0.072	0.921061	FALSE	4	1	-1.18374
7540	IVNS1ABP	0.014708	0.072	0.921061	FALSE	4	1	0.698959
10211	RBM4B	0.0147209	0.072	0.921061	FALSE	4	1	-0.108899
3035	H2BFM	0.0147338	0.072	0.921061	FALSE	4	1	-0.100184
14662	TMEM47	0.0147467	0.072	0.921061	FALSE	4	1	0.000814182
4232	ASGR2	0.0147596	0.072	0.921061	FALSE	4	1	0.865982
83	ATP2A1	0.0147725	0.072	0.921061	FALSE	4	1	0.198744
7452	CREG1	0.0147854	0.072	0.921061	FALSE	4	1	-1.06246
7342	CEP70	0.0147984	0.072	0.921061	FALSE	4	1	0.665804
851	OR14I1	0.0148113	0.072	0.921061	FALSE	4	1	0.368117
12237	AHSP	0.0148371	0.072	0.921061	FALSE	4	1	-1.21298
13288	NUS1	0.0148629	0.072	0.921061	FALSE	4	1	-0.96248
9255	EFNA2	0.0148758	0.072	0.921061	FALSE	4	1	0.243519
12575	C1orf122	0.0148888	0.072	0.921061	FALSE	4	1	0.253012
14424	TTL	0.0149017	0.072	0.921061	FALSE	4	1	0.166382
12866	ENTPD3	0.0149146	0.072	0.921061	FALSE	4	1	0.296263
1584	CCDC157	0.0149275	0.072	0.921061	FALSE	4	1	-0.0549989
4534	RHOBTB1	0.0149404	0.072	0.921061	FALSE	4	1	0.155487
2368	CPNE6	0.0149533	0.072	0.921061	FALSE	4	1	0.868318
12825	EFCAB1	0.0149662	0.072	0.921061	FALSE	4	1	-0.0458934
3015	ENSA	0.0149791	0.072	0.921061	FALSE	4	1	-0.789109
11968	FOXD4L3	0.0149921	0.072	0.921061	FALSE	4	1	0.124989
10117	DOT1L	0.015005	0.072	0.921061	FALSE	4	1	0.110906
13173	MAGEE2	0.0150179	0.072	0.921061	FALSE	4	1	0.565095
5957	JDP2	0.0150437	0.072	0.921061	FALSE	4	1	-0.899497
8959	TAAR8	0.0150566	0.072	0.921061	FALSE	4	1	-0.936862
4631	SLC25A31	0.0150695	0.072	0.921061	FALSE	4	1	-0.320131
7376	MTHFSD	0.0150954	0.072	0.921061	FALSE	4	1	0.866787
17939	RBCK1	0.0151083	0.072	0.921061	FALSE	4	1	-0.786175
10318	PCDHA10	0.0151212	0.072	0.921061	FALSE	4	1	-1.45121
15640	DYRK3	0.0151341	0.072	0.921061	FALSE	4	1	-0.029736
8177	OR1A1	0.0151599	0.072	0.921061	FALSE	4	1	-0.531505
5170	ZPBP2	0.0151728	0.072	0.921061	FALSE	4	1	-0.692013
6966	ANO10	0.0151858	0.072	0.921061	FALSE	4	1	0.253183
8321	AFAP1L1	0.0151987	0.072	0.921061	FALSE	4	1	-0.742818
10453	PEX10	0.0152116	0.073	0.921061	FALSE	4	1	-0.229612
9109	RSPO1	0.0152245	0.073	0.921061	FALSE	4	1	-2.3691
3968	SLC15A3	0.0152374	0.073	0.921061	FALSE	4	1	-1.04423
2135	COQ7	0.0152396	0.073	0.921061	FALSE	4	2	0.153795
13444	POPDC3	0.0152503	0.073	0.921061	FALSE	4	1	0.448397
13136	SMR3B	0.0152632	0.073	0.921061	FALSE	4	1	-3.09899
2543	CABP2	0.0152761	0.073	0.921061	FALSE	4	1	-0.324921
12649	KRTAP9-9	0.0152891	0.073	0.921061	FALSE	4	1	-0.22621
9445	RAET1L	0.015302	0.073	0.921061	FALSE	4	1	-0.0706965
16192	DUOX2	0.0153149	0.073	0.921061	FALSE	4	1	-0.291821
18537	CERS5	0.0153278	0.073	0.921061	FALSE	4	1	-0.0542754
11001	GOT1L1	0.0153407	0.073	0.921061	FALSE	4	1	-0.0505461
13338	RBPMS	0.0153536	0.073	0.921061	FALSE	4	1	-0.932055
6346	SLC24A3	0.0153795	0.073	0.921061	FALSE	4	1	0.287184
10023	NUDT9	0.0153924	0.073	0.921061	FALSE	4	1	0.871974
16387	A4GALT	0.0154053	0.073	0.921061	FALSE	4	1	-2.1991
15735	KLF3	0.0154182	0.073	0.921061	FALSE	4	1	-0.133368
664	C2orf80	0.0154311	0.073	0.921061	FALSE	4	1	-1.7519
863	PIGB	0.015444	0.073	0.921061	FALSE	4	1	0.29156
6317	ZNF491	0.0154569	0.073	0.921061	FALSE	4	1	0.20449
14003	XYLT1	0.0154698	0.073	0.921061	FALSE	4	1	-0.981259
16537	BCAN	0.0154828	0.073	0.921061	FALSE	4	1	-1.13381
5124	GLRA4	0.0154957	0.073	0.921061	FALSE	4	1	-0.301814
11882	ATP8A2	0.0155086	0.073	0.921061	FALSE	4	1	-0.135798
9941	CLEC17A	0.0155215	0.073	0.921061	FALSE	4	1	-0.460414
18226	AVPR1B	0.0155344	0.073	0.921061	FALSE	4	1	0.101817
13879	SNX14	0.0155473	0.073	0.921061	FALSE	4	1	-0.204156
13697	TAMM41	0.0155602	0.073	0.921061	FALSE	4	1	-0.493552
11065	PSMC1	0.0155731	0.073	0.921061	FALSE	4	1	-0.124619
8427	CHPT1	0.0155861	0.073	0.921061	FALSE	4	1	0.575612
6383	SPTB	0.015599	0.073	0.921061	FALSE	4	1	-0.642048
1018	CHD6	0.0156119	0.073	0.921061	FALSE	4	1	-0.717062
9815	NOL9	0.0156248	0.073	0.921061	FALSE	4	1	-1.54449
9099	OR2D3	0.0156377	0.073	0.921061	FALSE	4	1	-0.360227
13515	ARL4C	0.0156635	0.073	0.921061	FALSE	4	1	-0.0360647
11550	ZBTB41	0.0156765	0.073	0.921061	FALSE	4	1	0.370294
13944	CDH10	0.0156894	0.073	0.921061	FALSE	4	1	-0.601909
1327	CCL21	0.0157023	0.073	0.921061	FALSE	4	1	0.521857
3074	XRCC1	0.0157152	0.073	0.921061	FALSE	4	1	0.103107
10259	NPY1R	0.0157281	0.073	0.921061	FALSE	4	1	-1.01718
10038	C14orf80	0.015741	0.073	0.921061	FALSE	4	1	-1.41037
8493	NDUFB4	0.0157668	0.073	0.921061	FALSE	4	1	0.161246
16301	CYP1A2	0.0157798	0.073	0.921061	FALSE	4	1	0.409837
11966	FOXD4L6	0.0157927	0.073	0.921061	FALSE	4	1	0.340268
4770	CIC	0.0158056	0.073	0.921061	FALSE	4	1	0.682589
349	RFX3	0.0158185	0.073	0.921061	FALSE	4	1	0.401159
4403	FAM174B	0.0158314	0.073	0.921061	FALSE	4	1	-0.460085
7482	LEF1	0.0158443	0.073	0.921061	FALSE	4	1	-0.25065
17396	SUGT1	0.0158701	0.073	0.921061	FALSE	4	1	-0.0603992
3225	CT47A9	0.015896	0.073	0.921061	FALSE	4	1	-0.902879
17908	DPY19L4	0.0159089	0.073	0.921061	FALSE	4	1	0.496233
2433	DUSP22	0.0159218	0.073	0.921061	FALSE	4	1	-0.774872
11912	STAT5B	0.0159476	0.073	0.921061	FALSE	4	1	-0.0231381
4895	ZNF675	0.0159605	0.073	0.921061	FALSE	4	1	0.137543
16997	CRYBB1	0.0159735	0.073	0.921061	FALSE	4	1	-0.72539
6389	ZXDA	0.0159864	0.073	0.921061	FALSE	4	1	0.726461
5611	LRRC37A3	0.0159993	0.073	0.921061	FALSE	4	1	1.44768
1034	PIKFYVE	0.0160122	0.073	0.921061	FALSE	4	1	-0.689794
16607	RPS10-NUDT3	0.0160509	0.073	0.921061	FALSE	4	1	-0.945965
18816	PHGDH	0.0160768	0.073	0.921061	FALSE	4	1	-0.233111
17316	GDE1	0.0160897	0.073	0.921061	FALSE	4	1	-0.13525
8159	C14orf142	0.0161155	0.073	0.921061	FALSE	4	1	-1.09059
573	RAD9A	0.0161284	0.073	0.921061	FALSE	4	1	-0.51975
11712	COX8A	0.0161413	0.073	0.921061	FALSE	4	1	-0.049
16193	VENTX	0.0161542	0.073	0.921061	FALSE	4	1	-0.465558
5584	MOK	0.0161671	0.073	0.921061	FALSE	4	1	-0.795614
14534	MAGEA1	0.0162188	0.073	0.921061	FALSE	4	1	0.0316096
5334	TAGLN	0.0162317	0.073	0.921061	FALSE	4	1	-0.511938
12514	RPA2	0.0162446	0.073	0.921061	FALSE	4	1	-1.0759
7796	C17orf96	0.0162575	0.073	0.921061	FALSE	4	1	-0.975149
18219	CES4A	0.0162705	0.073	0.921061	FALSE	4	1	-0.0197004
1449	CDK5RAP1	0.0162834	0.073	0.921061	FALSE	4	1	0.0740946
17423	WDR11	0.0162963	0.073	0.921061	FALSE	4	1	-1.10334
3756	CBY3	0.0163221	0.073	0.921061	FALSE	4	1	0.164304
12558	CCNB1	0.016335	0.073	0.921061	FALSE	4	1	0.21259
13619	GAPDH	0.0163479	0.073	0.921061	FALSE	4	1	0.634288
18027	TBCB	0.0163608	0.073	0.921061	FALSE	4	1	-0.18147
6239	NCOA2	0.0163738	0.073	0.921061	FALSE	4	1	0.482971
16142	ZNF200	0.0163867	0.073	0.921061	FALSE	4	1	-2.16561
18348	RAG2	0.0163996	0.073	0.921061	FALSE	4	1	-0.0707183
17523	FGF21	0.0164125	0.073	0.921061	FALSE	4	1	-0.243038
8114	LHX5	0.0164512	0.074	0.921061	FALSE	4	1	0.114301
16415	NDUFB11	0.0164771	0.074	0.921061	FALSE	4	1	0.564971
8808	AASDH	0.01649	0.074	0.921061	FALSE	4	1	-1.03778
9780	C9orf114	0.0165158	0.075	0.921061	FALSE	4	1	0.365954
14657	ZNF174	0.0165287	0.075	0.921061	FALSE	4	1	-0.509027
7266	SDHC	0.0165545	0.075	0.921061	FALSE	4	1	-0.440672
4912	MAK	0.0165804	0.075	0.921061	FALSE	4	1	-0.522537
17932	HOGA1	0.0165933	0.075	0.921061	FALSE	4	1	-0.693908
17522	ANKRA2	0.0166062	0.075	0.921061	FALSE	4	1	0.0846152
235	CUEDC2	0.0166578	0.075	0.921061	FALSE	4	1	0.0809948
14267	MGAM2	0.0166708	0.075	0.921061	FALSE	4	1	-1.93387
4280	CRLF1	0.0166837	0.075	0.921061	FALSE	4	1	0.105284
14394	KIAA0195	0.0167095	0.075	0.921061	FALSE	4	1	-0.291921
5499	GNPAT	0.0167224	0.075	0.921061	FALSE	4	1	0.322155
9697	OR10T2	0.0167353	0.075	0.921061	FALSE	4	1	0.810918
7431	VWF	0.0167482	0.075	0.921061	FALSE	4	1	-0.48945
12588	LOC158434	0.0167611	0.075	0.921061	FALSE	4	1	0.519189
14289	ARMC5	0.0167741	0.075	0.921061	FALSE	4	1	0.103184
5883	ASCC1	0.016787	0.075	0.921061	FALSE	4	1	0.357093
15314	ACO1	0.0167999	0.075	0.921061	FALSE	4	1	0.771988
14207	HMGA1	0.0168257	0.075	0.921061	FALSE	4	1	-1.47685
15269	THAP10	0.0168386	0.075	0.921061	FALSE	4	1	-0.702233
8749	ORAOV1	0.0168515	0.075	0.921061	FALSE	4	1	-0.636155
17692	CAPN1	0.0168645	0.075	0.921061	FALSE	4	1	-0.135956
3775	GABRD	0.0168903	0.075	0.921061	FALSE	4	1	0.282105
3772	WDR33	0.0169032	0.075	0.921061	FALSE	4	1	-0.858459
1230	MFGE8	0.0169419	0.075	0.921061	FALSE	4	1	-0.403649
9809	SULT1A3	0.0169548	0.075	0.921061	FALSE	4	1	-0.964887
10427	C9orf131	0.0169678	0.075	0.921061	FALSE	4	1	0.954986
11004	AADACL3	0.0169936	0.075	0.921061	FALSE	4	1	-0.915161
6431	POTEB	0.0170194	0.075	0.921061	FALSE	4	1	0.245193
9324	CYTL1	0.0170452	0.075	0.921061	FALSE	4	1	-1.27712
12909	PNMA3	0.0170711	0.075	0.921061	FALSE	4	1	-0.192619
10997	HOPX	0.017084	0.075	0.921061	FALSE	4	1	0.511706
6117	CXCL14	0.0170969	0.075	0.921061	FALSE	4	1	0.114638
6634	HIST1H3C	0.0171098	0.075	0.921061	FALSE	4	1	0.280733
4313	ZNF474	0.0171356	0.075	0.921061	FALSE	4	1	-1.74054
9213	CCR3	0.0171485	0.075	0.921061	FALSE	4	1	-0.657459
987	NDUFAF1	0.0171615	0.075	0.921061	FALSE	4	1	-0.17977
7076	HAUS8	0.0171744	0.075	0.921061	FALSE	4	1	-1.30979
1747	ANKFY1	0.0172002	0.075	0.921061	FALSE	4	1	-0.0795293
14118	FAM177A1	0.0172131	0.075	0.921061	FALSE	4	1	-1.13724
13015	OSGIN2	0.017226	0.075	0.921061	FALSE	4	1	-0.436574
8420	TMX4	0.0172648	0.075	0.921061	FALSE	4	1	-0.399331
16614	TAB3	0.0172777	0.076	0.921061	FALSE	4	1	-0.31737
17531	DSN1	0.0172906	0.076	0.921061	FALSE	4	1	-0.141119
2274	ACTR8	0.0173164	0.076	0.921061	FALSE	4	1	-0.127176
68	KLLN	0.0173293	0.076	0.921061	FALSE	4	1	-1.01679
3605	GGT7	0.0173551	0.076	0.921061	FALSE	4	1	-0.297912
4131	SCPEP1	0.0173681	0.076	0.921061	FALSE	4	1	-0.33473
10420	TRAFD1	0.017381	0.076	0.921061	FALSE	4	1	-0.239005
13503	OR5K1	0.0173939	0.076	0.921061	FALSE	4	1	-1.18138
15248	IL20RA	0.0174068	0.076	0.921061	FALSE	4	1	-0.124125
12131	NCAPD2	0.0174197	0.076	0.921061	FALSE	4	1	-0.340008
10066	FAM168A	0.0174326	0.076	0.921061	FALSE	4	1	-1.68447
12152	ATXN7	0.0174585	0.076	0.921061	FALSE	4	1	0.0660313
3693	LMTK2	0.0174714	0.076	0.921061	FALSE	4	1	-1.07428
7098	NACA	0.0174843	0.076	0.921061	FALSE	4	1	-0.445634
334	MRO	0.0174972	0.076	0.921061	FALSE	4	1	-1.54986
15949	NODAL	0.0175359	0.076	0.921061	FALSE	4	1	-0.862504
14853	NBPF11	0.0175618	0.076	0.921061	FALSE	4	1	-0.64275
12843	UPB1	0.0175747	0.076	0.921061	FALSE	4	1	-0.00680176
3944	CMTM6	0.0175876	0.076	0.921061	FALSE	4	1	0.43678
13584	NLRP5	0.0176005	0.076	0.921061	FALSE	4	1	-1.42898
16763	HSPA8	0.0176134	0.076	0.921061	FALSE	4	1	-0.221142
12769	CSAG3	0.0176263	0.076	0.921061	FALSE	4	1	-0.123112
8723	ITGB8	0.0176392	0.076	0.921061	FALSE	4	1	-0.682909
8425	TMX3	0.0176521	0.076	0.921061	FALSE	4	1	-0.17652
11037	C10orf88	0.0176651	0.076	0.921061	FALSE	4	1	-0.791758
9504	FAM111A	0.017678	0.076	0.921061	FALSE	4	1	-0.986655
6163	TBC1D21	0.0176909	0.076	0.921061	FALSE	4	1	-0.525962
17043	ADAMTS4	0.0177167	0.076	0.921061	FALSE	4	1	0.280103
11151	NOL11	0.0177425	0.076	0.921061	FALSE	4	1	-1.78521
6783	KIAA0196	0.0177555	0.076	0.921061	FALSE	4	1	-0.91871
17646	FAM9B	0.0177684	0.076	0.921061	FALSE	4	1	0.48707
8642	UMAD1	0.0177813	0.076	0.921061	FALSE	4	1	-0.68393
1647	DUPD1	0.0178071	0.076	0.921061	FALSE	4	1	0.332292
10393	FBXO47	0.01782	0.076	0.921061	FALSE	4	1	0.736656
15231	ARPC1A	0.0178329	0.076	0.921061	FALSE	4	1	0.522291
9672	OR52B6	0.0178588	0.076	0.921061	FALSE	4	1	-0.576556
2444	NAPG	0.0178717	0.076	0.921061	FALSE	4	1	-1.29319
9756	C14orf2	0.0178846	0.076	0.921061	FALSE	4	1	0.308138
8257	KBTBD8	0.0178975	0.076	0.921061	FALSE	4	1	-0.894259
1252	EN2	0.0179233	0.076	0.921061	FALSE	4	1	-0.22653
6952	CENPA	0.0179362	0.076	0.921061	FALSE	4	1	-1.31422
17755	TNXB	0.0179491	0.076	0.921061	FALSE	4	1	1.07743
11134	EIF3M	0.0179621	0.076	0.921061	FALSE	4	1	0.728438
10831	MFRP	0.017975	0.076	0.921061	FALSE	4	1	-0.626104
3125	MRPS25	0.0179879	0.076	0.921061	FALSE	4	1	-0.712349
973	BMP1	0.0180137	0.076	0.921061	FALSE	4	1	0.331371
19001	TCEAL1	0.0180266	0.076	0.921061	FALSE	4	1	-0.129629
2150	HBB	0.0180395	0.076	0.921061	FALSE	4	1	0.0676556
12343	CX3CR1	0.0180525	0.076	0.921061	FALSE	4	1	0.839235
5229	DEFB115	0.0180654	0.076	0.921061	FALSE	4	1	0.121637
2206	RNF8	0.0180783	0.076	0.921061	FALSE	4	1	0.74853
16865	PTGER4	0.0180912	0.076	0.921061	FALSE	4	1	0.491442
18175	NOXRED1	0.0181041	0.076	0.921061	FALSE	4	1	0.46893
13816	PAGE3	0.018117	0.076	0.921061	FALSE	4	1	-0.272375
12158	EFHD2	0.0181299	0.076	0.921061	FALSE	4	1	-0.204298
13817	SPDYE2B	0.0181428	0.076	0.921061	FALSE	4	1	-0.412295
19004	TCEAL6	0.0181558	0.076	0.921061	FALSE	4	1	-0.775428
749	RPL36AL	0.0181687	0.076	0.921061	FALSE	4	1	0.129148
18892	PTGES2	0.0181816	0.076	0.921061	FALSE	4	1	-0.236488
7953	KIF26A	0.0182074	0.076	0.921061	FALSE	4	1	-0.649605
13638	MILR1	0.0182332	0.076	0.921061	FALSE	4	1	0.674916
2262	RECQL	0.0182461	0.077	0.921061	FALSE	4	1	-0.931979
8943	LAMP2	0.0182591	0.077	0.921061	FALSE	4	1	0.471415
10198	ARHGAP36	0.018272	0.077	0.921061	FALSE	4	1	0.667863
9867	TIMM50	0.0182849	0.077	0.921061	FALSE	4	1	0.930697
10223	CACNA1A	0.0182978	0.077	0.921061	FALSE	4	1	-0.709496
16577	XKRY2	0.0183107	0.077	0.921061	FALSE	4	1	-0.211881
4076	RASGEF1B	0.0183236	0.077	0.921061	FALSE	4	1	0.450932
17275	POLA2	0.0183365	0.077	0.921061	FALSE	4	1	-0.595782
689	VIL1	0.0183495	0.077	0.921061	FALSE	4	1	-0.507106
12703	KRTAP5-3	0.0183624	0.077	0.921061	FALSE	4	1	0.0432312
9433	CACNG4	0.0183882	0.077	0.921061	FALSE	4	1	-0.185314
4107	SNX29	0.0184011	0.077	0.921061	FALSE	4	1	-0.815192
4780	IRAK1BP1	0.018414	0.077	0.921061	FALSE	4	1	0.597203
12669	TM4SF20	0.0184269	0.077	0.921061	FALSE	4	1	0.524457
7475	PPEF2	0.0184398	0.077	0.921061	FALSE	4	1	0.78763
11561	ZFP69	0.0184528	0.077	0.921061	FALSE	4	1	-0.564388
7012	SUSD3	0.0184657	0.077	0.921061	FALSE	4	1	0.904167
570	TUFM	0.0184786	0.077	0.921061	FALSE	4	1	-0.672603
3783	FGF9	0.0184915	0.077	0.921061	FALSE	4	1	-1.06529
8932	ATP6V0C	0.0185431	0.077	0.921061	FALSE	4	1	-0.504041
10245	SLC15A2	0.0185561	0.077	0.921061	FALSE	4	1	0.981888
7157	DEFB106A	0.018569	0.077	0.921061	FALSE	4	1	-0.0297113
6647	CORT	0.0185819	0.078	0.928953	FALSE	4	1	0.542659
13710	CACNG8	0.0186077	0.078	0.928953	FALSE	4	1	-0.801393
3628	PTPRD	0.0186206	0.078	0.928953	FALSE	4	1	0.416033
17556	DHTKD1	0.0186335	0.078	0.928953	FALSE	4	1	0.221773
6316	ZNF492	0.0186594	0.078	0.928953	FALSE	4	1	-0.965489
3403	KLHDC9	0.0186723	0.078	0.928953	FALSE	4	1	-0.267301
8702	RAE1	0.0186852	0.078	0.928953	FALSE	4	1	-0.799819
16789	COLEC12	0.0186981	0.079	0.939692	FALSE	4	1	0.35005
7833	CHRM1	0.018711	0.079	0.939692	FALSE	4	1	0.0528463
5427	GCGR	0.0187239	0.08	0.949224	FALSE	4	1	-1.44392
3506	GPR148	0.0187368	0.08	0.949224	FALSE	4	1	0.195248
2555	FBXO39	0.0187627	0.08	0.949224	FALSE	4	1	0.247826
7084	HAUS1	0.0187756	0.08	0.949224	FALSE	4	1	-0.201581
10271	EPGN	0.0187885	0.081	0.956505	FALSE	4	1	-3.43169
7351	ZNF773	0.0188014	0.081	0.956505	FALSE	4	1	-1.06177
10639	IL1RN	0.0188143	0.081	0.956505	FALSE	4	1	0.756274
18258	MS4A6E	0.0188272	0.081	0.956505	FALSE	4	1	-0.0200369
10908	FZD10	0.0188918	0.081	0.956505	FALSE	4	1	-0.242187
5314	BET1	0.0189047	0.081	0.956505	FALSE	4	1	-0.992766
18264	ASNSD1	0.0189176	0.081	0.956505	FALSE	4	1	-0.114095
18739	PLG	0.0189435	0.082	0.956505	FALSE	4	1	0.152975
19024	ERN1	0.0189564	0.082	0.956505	FALSE	4	1	-0.335677
7646	C10orf128	0.0189693	0.082	0.956505	FALSE	4	1	-0.20606
10510	FGB	0.0189951	0.084	0.956505	FALSE	4	1	-0.860968
19019	PLEKHG5	0.019008	0.084	0.956505	FALSE	4	1	-1.45083
111	HRH4	0.0190209	0.084	0.956505	FALSE	4	1	-0.0132619
120	LRRC7	0.0190338	0.084	0.956505	FALSE	4	1	-0.226091
14931	R3HDM1	0.0190468	0.084	0.956505	FALSE	4	1	-0.965652
6087	MIB1	0.0190597	0.084	0.956505	FALSE	4	1	0.302796
4724	C9	0.0190726	0.084	0.956505	FALSE	4	1	-0.148652
18675	OR6N1	0.0190855	0.084	0.956505	FALSE	4	1	0.0609297
2489	ECSIT	0.0190984	0.084	0.956505	FALSE	4	1	0.227189
4422	PTPN3	0.0191113	0.084	0.956505	FALSE	4	1	-0.108723
320	COPG2	0.0191371	0.084	0.956505	FALSE	4	1	-0.618865
19042	IGFL2	0.0191501	0.085	0.956505	FALSE	4	1	-1.20708
14154	AP1G2	0.019163	0.085	0.956505	FALSE	4	1	-0.584799
1866	CCDC77	0.0191759	0.085	0.956505	FALSE	4	1	-0.634079
9532	USP17L21	0.0192017	0.085	0.956505	FALSE	4	1	-0.120482
10091	CIB1	0.0192146	0.085	0.956505	FALSE	4	1	0.315618
3863	TNFAIP6	0.0192275	0.085	0.956505	FALSE	4	1	-0.541779
17395	PGBD5	0.0192405	0.085	0.956505	FALSE	4	1	-0.787573
9676	HIST1H4E	0.0192663	0.085	0.956505	FALSE	4	1	-1.39197
15539	KAZALD1	0.0192792	0.085	0.956505	FALSE	4	1	0.17031
6550	HNRNPA1	0.0192921	0.085	0.956505	FALSE	4	1	-0.975344
286	CFD	0.0193179	0.085	0.956505	FALSE	4	1	0.216865
7862	TGFBI	0.0193308	0.085	0.956505	FALSE	4	1	-0.677599
17276	POLA1	0.0193438	0.085	0.956505	FALSE	4	1	0.00623201
17953	FKBP7	0.0193567	0.085	0.956505	FALSE	4	1	0.746733
16055	TRIM49D2	0.0193696	0.085	0.956505	FALSE	4	1	0.0778443
3274	GTPBP1	0.0194083	0.085	0.956505	FALSE	4	1	0.154592
5751	KIAA0355	0.0194212	0.085	0.956505	FALSE	4	1	-0.721014
16244	SHQ1	0.0194341	0.085	0.956505	FALSE	4	1	-0.610891
15628	GADD45A	0.0194471	0.085	0.956505	FALSE	4	1	-0.664506
6948	CIART	0.01946	0.085	0.956505	FALSE	4	1	0.0118399
11629	CPT1B	0.0194729	0.085	0.956505	FALSE	4	1	0.769095
18700	SLC17A5	0.0194858	0.085	0.956505	FALSE	4	1	-0.00528242
9608	MYEF2	0.0194987	0.085	0.956505	FALSE	4	1	0.408429
1168	TCEB3B	0.0195116	0.085	0.956505	FALSE	4	1	-0.523801
8298	HECW1	0.0195375	0.085	0.956505	FALSE	4	1	0.537454
141	CHST5	0.0195504	0.085	0.956505	FALSE	4	1	0.149037
5339	ANKLE1	0.0195633	0.086	0.956505	FALSE	4	1	-0.906558
3333	ZP3	0.0195762	0.086	0.956505	FALSE	4	1	0.332524
12851	ERO1LB	0.0195891	0.086	0.956505	FALSE	4	1	0.10884
2904	STX3	0.019602	0.086	0.956505	FALSE	4	1	0.297862
2900	KEL	0.0196149	0.086	0.956505	FALSE	4	1	-0.101523
19033	UTP3	0.0196278	0.086	0.956505	FALSE	4	1	0.175748
1185	ACOT12	0.0196408	0.086	0.956505	FALSE	4	1	0.115012
17544	SLC10A7	0.0196537	0.086	0.956505	FALSE	4	1	-0.516148
8763	URGCP	0.0196795	0.086	0.956505	FALSE	4	1	0.21147
14621	ZAR1	0.0196924	0.086	0.956505	FALSE	4	1	0.0469079
13803	CALM3	0.0197182	0.087	0.956505	FALSE	4	1	0.174074
7991	CLEC9A	0.0197441	0.087	0.956505	FALSE	4	1	-0.0259834
18467	CEBPG	0.019757	0.087	0.956505	FALSE	4	1	-1.05535
14104	PRSS42	0.0197699	0.087	0.956505	FALSE	4	1	0.159151
6629	ATP10D	0.0197957	0.087	0.956505	FALSE	4	1	-0.333455
14992	USP42	0.0198086	0.087	0.956505	FALSE	4	1	-0.164911
214	OR6P1	0.0198215	0.087	0.956505	FALSE	4	1	-2.18662
8234	ANKRD50	0.0198345	0.087	0.956505	FALSE	4	1	0.375766
18128	ALDH9A1	0.0198474	0.087	0.956505	FALSE	4	1	0.211099
5542	FGD4	0.0198603	0.087	0.956505	FALSE	4	1	-1.23
310	SIX6	0.0198861	0.087	0.956505	FALSE	4	1	-0.306164
7720	OR1J1	0.019899	0.087	0.956505	FALSE	4	1	-0.421987
3209	OR8J3	0.0199119	0.087	0.956505	FALSE	4	1	-1.53863
16854	BNIP2	0.0199507	0.087	0.956505	FALSE	4	1	-0.606184
5377	KLHL12	0.0199636	0.087	0.956505	FALSE	4	1	-1.15757
16036	ELAC1	0.0199765	0.087	0.956505	FALSE	4	1	0.170672
14192	KCTD18	0.0199894	0.087	0.956505	FALSE	4	1	-0.452946
13445	FAM173B	0.0200152	0.087	0.956505	FALSE	4	1	-1.03877
14002	NUMB	0.0200282	0.087	0.956505	FALSE	4	1	0.00226288
17266	DSCAML1	0.0200411	0.087	0.956505	FALSE	4	1	-0.41225
11264	DNAJB9	0.020054	0.087	0.956505	FALSE	4	1	-0.339236
5509	NKAP	0.0200927	0.087	0.956505	FALSE	4	1	0.299247
12289	HMBOX1	0.0201056	0.087	0.956505	FALSE	4	1	0.595517
7179	PHYHD1	0.0201315	0.088	0.956505	FALSE	4	1	0.0662636
17067	CDH7	0.0201444	0.088	0.956505	FALSE	4	1	0.156209
6244	B4GALNT2	0.0201573	0.088	0.956505	FALSE	4	1	-0.909229
11456	NOSTRIN	0.0201702	0.088	0.956505	FALSE	4	1	-0.284068
17605	DCLRE1A	0.0201831	0.088	0.956505	FALSE	4	1	-0.572905
4583	ISCU	0.0202089	0.088	0.956505	FALSE	4	1	-0.297807
16748	GLP1R	0.0202218	0.088	0.956505	FALSE	4	1	-0.284153
10651	CFTR	0.0202477	0.088	0.956505	FALSE	4	1	-0.802818
12486	C11orf80	0.0202606	0.088	0.956505	FALSE	4	1	0.699082
10184	ZNF324B	0.0202735	0.088	0.956505	FALSE	4	1	-0.128261
2573	HINT3	0.0202864	0.088	0.956505	FALSE	4	1	-0.897506
3311	PLK5	0.0202993	0.088	0.956505	FALSE	4	1	0.429431
18150	TUBGCP2	0.0203122	0.088	0.956505	FALSE	4	1	0.896235
679	SRSF6	0.0203252	0.088	0.956505	FALSE	4	1	0.426813
10949	ERMP1	0.0203381	0.088	0.956505	FALSE	4	1	0.142155
4630	SLC25A36	0.0203639	0.088	0.956505	FALSE	4	1	-0.0908229
3556	RPS15	0.0203768	0.088	0.956505	FALSE	4	1	0.463219
7332	SHCBP1	0.0203897	0.088	0.956505	FALSE	4	1	-0.44414
10092	PRIMA1	0.0204026	0.088	0.956505	FALSE	4	1	-0.14104
16341	RAB5B	0.0204155	0.088	0.956505	FALSE	4	1	-0.330001
5536	ICOSLG	0.0204285	0.088	0.956505	FALSE	4	1	-0.35105
325	GLT8D2	0.0204414	0.088	0.956505	FALSE	4	1	-0.0344209
13581	ATXN7L3	0.0204801	0.088	0.956505	FALSE	4	1	-2.28415
16394	ELOF1	0.020493	0.088	0.956505	FALSE	4	1	-0.743568
97	DENND4A	0.0205059	0.088	0.956505	FALSE	4	1	0.342013
7411	SMG1	0.0205188	0.088	0.956505	FALSE	4	1	-0.438668
1486	GZF1	0.0205318	0.088	0.956505	FALSE	4	1	0.482504
6851	MTG1	0.0205447	0.088	0.956505	FALSE	4	1	0.0928415
501	ZMAT2	0.0205705	0.088	0.956505	FALSE	4	1	0.275954
17868	CATSPER1	0.0205834	0.088	0.956505	FALSE	4	1	-0.310074
4828	BBS7	0.0205963	0.088	0.956505	FALSE	4	1	-0.629989
11649	DUSP11	0.0206222	0.088	0.956505	FALSE	4	1	-1.24913
10292	EGR2	0.020648	0.088	0.956505	FALSE	4	1	0
1505	MMP27	0.0206996	0.088	0.956505	FALSE	4	1	0.0175098
12911	PNMA5	0.0207125	0.088	0.956505	FALSE	4	1	-0.113649
3858	CCBL1	0.0207255	0.088	0.956505	FALSE	4	1	0.70791
12143	LIPF	0.0207513	0.088	0.956505	FALSE	4	1	0.0410351
12189	P2RY13	0.0207642	0.088	0.956505	FALSE	4	1	-0.706014
2816	IFT43	0.0207771	0.088	0.956505	FALSE	4	1	-0.119389
5347	TPMT	0.02079	0.088	0.956505	FALSE	4	1	-0.0198207
10107	CELSR2	0.0208029	0.088	0.956505	FALSE	4	1	0.277172
18583	NIN	0.0208158	0.088	0.956505	FALSE	4	1	-0.447523
3730	EFTUD1	0.0208288	0.088	0.956505	FALSE	4	1	-0.581035
10400	DCDC2B	0.0208417	0.088	0.956505	FALSE	4	1	-0.582511
15692	UPK3BL	0.0208546	0.088	0.956505	FALSE	4	1	0.047349
3561	RHOXF2	0.0208804	0.088	0.956505	FALSE	4	1	0.655468
10051	MEF2B	0.0208933	0.088	0.956505	FALSE	4	1	-0.708363
623	BRD9	0.0209062	0.088	0.956505	FALSE	4	1	-1.18867
1730	MCEMP1	0.0209192	0.088	0.956505	FALSE	4	1	0.624377
17719	FUT10	0.0209321	0.088	0.956505	FALSE	4	1	0.551193
9367	CNTNAP2	0.020945	0.088	0.956505	FALSE	4	1	-2.34975
16134	NUP210	0.0209837	0.088	0.956505	FALSE	4	1	0.827146
790	FAM214B	0.0209966	0.088	0.956505	FALSE	4	1	0.550148
8961	TCF21	0.0210095	0.088	0.956505	FALSE	4	1	-1.65598
18780	ATP6V1G1	0.0210225	0.088	0.956505	FALSE	4	1	0.0666657
3060	HMMR	0.0210612	0.088	0.956505	FALSE	4	1	-0.598548
2048	LOC100506388	0.0210741	0.088	0.956505	FALSE	4	1	-0.735522
738	MYO1H	0.021087	0.088	0.956505	FALSE	4	1	-0.99604
17350	GDF10	0.0211128	0.088	0.956505	FALSE	4	1	-0.192462
12990	FAM209B	0.0211258	0.088	0.956505	FALSE	4	1	0.897177
10016	SMARCA1	0.0211387	0.088	0.956505	FALSE	4	1	0.106429
15016	ZC2HC1A	0.0211516	0.088	0.956505	FALSE	4	1	-1.13842
6144	SERF1A	0.0211645	0.088	0.956505	FALSE	4	1	-0.217284
16464	NIPSNAP3A	0.0211774	0.088	0.956505	FALSE	4	1	-0.0553878
8724	DCAF4L1	0.0212162	0.088	0.956505	FALSE	4	1	0.575968
18461	SOX7	0.0212549	0.089	0.956505	FALSE	4	1	0.186183
7128	TNFAIP2	0.0212678	0.089	0.956505	FALSE	4	1	-1.26954
14800	DLST	0.0212807	0.089	0.956505	FALSE	4	1	-0.625196
15563	CELF1	0.0212936	0.089	0.956505	FALSE	4	1	0.494372
15434	SWSAP1	0.0213065	0.089	0.956505	FALSE	4	1	0.10013
11984	C8orf76	0.0213195	0.089	0.956505	FALSE	4	1	0.587967
9634	ORC5	0.0213453	0.089	0.956505	FALSE	4	1	0.208655
14313	WNT11	0.0213582	0.089	0.956505	FALSE	4	1	0.651897
8081	SLC5A2	0.0213969	0.09	0.956505	FALSE	4	1	0.00757502
62	GPR119	0.0214098	0.09	0.956505	FALSE	4	1	0.149794
11493	TMEM263	0.0214228	0.09	0.956505	FALSE	4	1	0.681216
12806	FAM47E-STBD1	0.0214357	0.09	0.956505	FALSE	4	1	-0.246761
3191	LYN	0.0214615	0.09	0.956505	FALSE	4	1	-1.10798
8547	OR7G1	0.0214744	0.09	0.956505	FALSE	4	1	-0.931708
11611	GDF9	0.0214873	0.09	0.956505	FALSE	4	1	-0.175728
4325	ROR2	0.0215002	0.09	0.956505	FALSE	4	1	-0.852464
17787	NWD1	0.0215132	0.09	0.956505	FALSE	4	1	-0.214037
7588	FUT8	0.0215261	0.09	0.956505	FALSE	4	1	-0.588579
6693	ZNF573	0.0215648	0.09	0.956505	FALSE	4	1	0.484708
4112	CLK3	0.0215777	0.09	0.956505	FALSE	4	1	0.0397357
15023	TNP1	0.0215906	0.09	0.956505	FALSE	4	1	-0.234352
15739	TMEM223	0.0216035	0.09	0.956505	FALSE	4	1	-0.28287
10281	ABCA8	0.0216165	0.09	0.956505	FALSE	4	1	-0.205152
13790	GPBP1L1	0.0216423	0.09	0.956505	FALSE	4	1	-0.248318
7938	FRA10AC1	0.0216552	0.09	0.956505	FALSE	4	1	-0.386934
14603	DFNB31	0.021681	0.091	0.956505	FALSE	4	1	-0.498395
17955	SEC23IP	0.0216939	0.091	0.956505	FALSE	4	1	-0.00785145
10550	ADORA3	0.0217456	0.092	0.956505	FALSE	4	1	-0.163406
19100	SELK	0.0217585	0.093	0.956505	FALSE	4	1	-1.90101
4446	MARK2	0.0217972	0.093	0.956505	FALSE	4	1	0.644801
13384	RTN1	0.0218102	0.093	0.956505	FALSE	4	1	-0.677168
1117	C10orf91	0.0218231	0.093	0.956505	FALSE	4	1	0.0703257
5204	PAK1	0.021836	0.094	0.956505	FALSE	4	1	-0.895891
8984	VSTM5	0.0218618	0.094	0.956505	FALSE	4	1	0.590506
15876	TBC1D3K	0.0218876	0.094	0.956505	FALSE	4	1	0.4006
8827	SNX8	0.0219005	0.094	0.956505	FALSE	4	1	0.427867
5603	SH2D1B	0.0219393	0.094	0.956505	FALSE	4	1	0.465901
7659	PROS1	0.0219651	0.094	0.956505	FALSE	4	1	-0.926458
10875	CD3EAP	0.021978	0.094	0.956505	FALSE	4	1	-0.223418
17791	ADGRA3	0.0220038	0.094	0.956505	FALSE	4	1	0.34953
3014	CTRC	0.0220168	0.094	0.956505	FALSE	4	1	-0.774812
1612	MEP1B	0.0220297	0.094	0.956505	FALSE	4	1	-0.557449
12955	NCF2	0.0220426	0.094	0.956505	FALSE	4	1	0.576557
9014	JSRP1	0.0220555	0.094	0.956505	FALSE	4	1	-0.794406
6242	ITPR1	0.0220813	0.094	0.956505	FALSE	4	1	0.455859
9908	SPRED2	0.0221072	0.094	0.956505	FALSE	4	1	0.278311
3297	ESYT2	0.0221201	0.094	0.956505	FALSE	4	1	-0.74348
13760	KLHDC10	0.022133	0.094	0.956505	FALSE	4	1	-0.163608
12078	POP7	0.0221588	0.094	0.956505	FALSE	4	1	0.199896
6897	FGD6	0.0221717	0.094	0.956505	FALSE	4	1	-0.844718
6976	AOC1	0.0221975	0.094	0.956505	FALSE	4	1	0.713545
17569	ITPRIPL1	0.0222105	0.094	0.956505	FALSE	4	1	-1.34304
10921	KIF21B	0.0222234	0.094	0.956505	FALSE	4	1	-0.505008
18163	PSMD1	0.0222621	0.094	0.956505	FALSE	4	1	0.272731
14304	TSGA10	0.022275	0.094	0.956505	FALSE	4	1	0.437302
2364	CPNE2	0.0222879	0.094	0.956505	FALSE	4	1	-0.292937
13245	C8orf37	0.0223008	0.094	0.956505	FALSE	4	1	0.60324
16652	IDH3A	0.0223138	0.094	0.956505	FALSE	4	1	0.711696
5591	RHOT2	0.0223267	0.094	0.956505	FALSE	4	1	-0.0193565
5444	WIBG	0.0223396	0.094	0.956505	FALSE	4	1	-0.556081
18819	CHCHD4	0.0223525	0.094	0.956505	FALSE	4	1	-0.249753
9899	HLA-DMA	0.0223783	0.094	0.956505	FALSE	4	1	-0.431025
5346	FEM1C	0.0223912	0.094	0.956505	FALSE	4	1	0.202964
14784	DPAGT1	0.0224042	0.094	0.956505	FALSE	4	1	0.462725
7804	UIMC1	0.0224171	0.094	0.956505	FALSE	4	1	0.132804
11384	TRIM10	0.0224429	0.095	0.956505	FALSE	4	1	-0.285661
8152	PURB	0.0224687	0.095	0.956505	FALSE	4	1	-0.193232
7516	NDE1	0.0224816	0.095	0.956505	FALSE	4	1	0.91226
2790	LAMB1	0.0225075	0.095	0.956505	FALSE	4	1	0.248069
16682	PTGIS	0.0225204	0.095	0.956505	FALSE	4	1	-0.0801353
3629	PTPRC	0.0225333	0.095	0.956505	FALSE	4	1	0.310569
6419	POLR3G	0.0225462	0.095	0.956505	FALSE	4	1	0.118507
17748	TBR1	0.0225591	0.095	0.956505	FALSE	4	1	-1.27807
4229	FAM229B	0.022572	0.095	0.956505	FALSE	4	1	-0.574444
8566	TIMM10	0.0225849	0.095	0.956505	FALSE	4	1	-1.0157
18337	SARNP	0.0225978	0.095	0.956505	FALSE	4	1	-0.826691
4842	AGK	0.0226237	0.095	0.956505	FALSE	4	1	0.261362
16778	MOCS2	0.0226366	0.095	0.956505	FALSE	4	1	-1.39561
8525	C11orf40	0.0226495	0.095	0.956505	FALSE	4	1	0.026323
12901	METAP2	0.0226624	0.095	0.956505	FALSE	4	1	-0.444219
13001	UNC13B	0.0226753	0.095	0.956505	FALSE	4	1	0.0852175
3978	TUBA3C	0.0226882	0.095	0.956505	FALSE	4	1	-0.554507
16462	FBXL7	0.0227012	0.095	0.956505	FALSE	4	1	0.522366
979	GOLGA8R	0.0227141	0.095	0.956505	FALSE	4	1	0.125964
2191	TMCO1	0.022727	0.095	0.956505	FALSE	4	1	-0.571086
7040	TLR1	0.0227399	0.095	0.956505	FALSE	4	1	-0.50811
14386	EEF2KMT	0.0227528	0.095	0.956505	FALSE	4	1	-0.641338
10683	OPN4	0.0227657	0.095	0.956505	FALSE	4	1	-0.465592
13000	UNC13D	0.0228045	0.095	0.956505	FALSE	4	1	-0.823752
16683	PTGIR	0.0228303	0.095	0.956505	FALSE	4	1	0.476999
9622	PEF1	0.0228432	0.095	0.956505	FALSE	4	1	0.374588
18613	SUMF2	0.0228561	0.095	0.956505	FALSE	4	1	-0.162928
11186	RPL37A	0.0228948	0.095	0.956505	FALSE	4	1	-1.26281
8147	PITHD1	0.0229207	0.095	0.956505	FALSE	4	1	-0.458718
15129	SLC16A12	0.0229336	0.095	0.956505	FALSE	4	1	0.236389
15963	PODN	0.0229465	0.095	0.956505	FALSE	4	1	-0.0327315
16523	SLC26A1	0.0229723	0.096	0.956505	FALSE	4	1	0.19667
4884	FUT2	0.0229852	0.096	0.956505	FALSE	4	1	-0.0330642
10424	KCNJ9	0.0229982	0.096	0.956505	FALSE	4	1	-0.190488
19054	FASLG	0.0230111	0.096	0.956505	FALSE	4	1	-0.814365
14616	ASB8	0.023024	0.096	0.956505	FALSE	4	1	-1.28255
41	GRIN1	0.0230369	0.096	0.956505	FALSE	4	1	0.911493
17068	CDH6	0.0230498	0.096	0.956505	FALSE	4	1	-0.298033
14908	FAM46C	0.0230627	0.096	0.956505	FALSE	4	1	-0.111881
7631	SIGLEC15	0.0230756	0.096	0.956505	FALSE	4	1	0.378209
15113	RPL29	0.0230885	0.096	0.956505	FALSE	4	1	-0.152912
13983	NRG3	0.0231015	0.096	0.956505	FALSE	4	1	0.268509
8434	C1QTNF2	0.0231144	0.096	0.956505	FALSE	4	1	0.6296
13837	NKX3-1	0.0231273	0.096	0.956505	FALSE	4	1	0.42265
8633	PLEKHD1	0.0231402	0.096	0.956505	FALSE	4	1	0.138841
3127	MRPS23	0.023166	0.097	0.956505	FALSE	4	1	0.0926341
19029	PTH1R	0.0231789	0.097	0.956505	FALSE	4	1	0.284069
12373	CDC42BPG	0.0231918	0.097	0.956505	FALSE	4	1	0.135911
16119	MAP3K2	0.0232048	0.097	0.956505	FALSE	4	1	-0.173614
12165	SRGAP2	0.0232177	0.097	0.956505	FALSE	4	1	-0.154534
10347	GCM2	0.0232564	0.097	0.956505	FALSE	4	1	0.214837
18671	POLE2	0.0232822	0.097	0.956505	FALSE	4	1	-0.0910683
11239	PCDH10	0.0232952	0.097	0.956505	FALSE	4	1	0.0363302
1019	CHD9	0.0233081	0.097	0.956505	FALSE	4	1	-0.240938
6143	LRIT3	0.023321	0.097	0.956505	FALSE	4	1	-0.545244
18944	TCEB3CL2	0.0233468	0.097	0.956505	FALSE	4	1	0.0672001
1173	TRAT1	0.0233597	0.097	0.956505	FALSE	4	1	-1.29465
578	CEP78	0.0233726	0.097	0.956505	FALSE	4	1	-0.260584
2629	GNE	0.0233855	0.097	0.956505	FALSE	4	1	0.642275
13716	NCDN	0.0233985	0.097	0.956505	FALSE	4	1	0.759004
17041	USP20	0.0234114	0.097	0.956505	FALSE	4	1	0.43511
6168	C6orf1	0.0234243	0.097	0.956505	FALSE	4	1	0.0700088
3729	EFTUD2	0.0234372	0.097	0.956505	FALSE	4	1	-0.90269
13977	C2orf71	0.0234501	0.097	0.956505	FALSE	4	1	0.186265
11704	ZNF148	0.023463	0.097	0.956505	FALSE	4	1	-0.602735
10502	COL6A1	0.0234759	0.097	0.956505	FALSE	4	1	-1.09322
1116	NUAK1	0.0234888	0.097	0.956505	FALSE	4	1	0.399255
15884	CAPN9	0.0235018	0.097	0.956505	FALSE	4	1	-1.00623
2559	CEACAM21	0.0235276	0.097	0.956505	FALSE	4	1	0.161548
13679	KCND1	0.0235405	0.097	0.956505	FALSE	4	1	-0.0085793
14456	C22orf24	0.0235534	0.097	0.956505	FALSE	4	1	-0.727061
10306	UPF3B	0.0235663	0.097	0.956505	FALSE	4	1	0.631231
2687	PPP1R13B	0.0235922	0.097	0.956505	FALSE	4	1	-0.912937
8133	HNRNPA2B1	0.0236051	0.097	0.956505	FALSE	4	1	0.46647
2797	NEK6	0.023618	0.097	0.956505	FALSE	4	1	-0.239547
2157	PCDHGB5	0.0236309	0.097	0.956505	FALSE	4	1	0.239953
13871	TP53RK	0.0236438	0.097	0.956505	FALSE	4	1	-0.958047
11651	DUSP13	0.0236567	0.097	0.956505	FALSE	4	1	-1.05775
11052	DDX11	0.0236696	0.097	0.956505	FALSE	4	1	0.624183
2524	CCDC59	0.0236825	0.097	0.956505	FALSE	4	1	0.0725146
2733	RPLP0	0.0237213	0.097	0.956505	FALSE	4	1	0.586129
19107	TULP2	0.0237342	0.097	0.956505	FALSE	4	1	0.312531
1782	NANS	0.0237471	0.097	0.956505	FALSE	4	1	0.203955
14005	SERPINA5	0.02376	0.097	0.956505	FALSE	4	1	0.0472571
1886	TMEM105	0.0237729	0.097	0.956505	FALSE	4	1	0.532594
6075	ANKIB1	0.0237858	0.097	0.956505	FALSE	4	1	-0.599303
18397	CDT1	0.0238117	0.097	0.956505	FALSE	4	1	0.440597
3052	JKAMP	0.0238246	0.097	0.956505	FALSE	4	1	0.554272
11412	FAM131A	0.0238504	0.097	0.956505	FALSE	4	1	-0.703397
16992	QRICH2	0.0238762	0.097	0.956505	FALSE	4	1	-0.885766
422	TMC1	0.0238892	0.097	0.956505	FALSE	4	1	0.677167
16187	ZMYND10	0.0239021	0.097	0.956505	FALSE	4	1	-0.480649
11557	GPR83	0.023915	0.097	0.956505	FALSE	4	1	-0.0692242
4604	KCTD16	0.0239279	0.097	0.956505	FALSE	4	1	0.709747
12224	MICALL1	0.0239408	0.097	0.956505	FALSE	4	1	-0.810517
1237	PCNT	0.0239537	0.097	0.956505	FALSE	4	1	-1.06927
9342	ZNF524	0.0239795	0.097	0.956505	FALSE	4	1	-0.592341
17437	RHAG	0.0239925	0.097	0.956505	FALSE	4	1	0.163099
10141	CEP57L1	0.0240054	0.097	0.956505	FALSE	4	1	-0.277097
887	TAX1BP1	0.0240312	0.097	0.956505	FALSE	4	1	-0.0287929
14842	KLHL34	0.0240441	0.097	0.956505	FALSE	4	1	0.458109
2245	TEX40	0.0240699	0.097	0.956505	FALSE	4	1	-0.31672
890	ALPP	0.0240829	0.097	0.956505	FALSE	4	1	0.0952017
2909	RESP18	0.0240958	0.097	0.956505	FALSE	4	1	0.092424
7618	CBFB	0.0241216	0.097	0.956505	FALSE	4	1	-1.28959
14532	MAGEA3	0.0241345	0.097	0.956505	FALSE	4	1	0.770606
6351	BRMS1L	0.0241474	0.097	0.956505	FALSE	4	1	-0.943868
9316	PLEKHF2	0.0241732	0.097	0.956505	FALSE	4	1	-0.688819
8815	OSBP	0.0241862	0.097	0.956505	FALSE	4	1	0.267178
6665	ZNF799	0.0241991	0.097	0.956505	FALSE	4	1	-0.136171
6447	MUC5B	0.024212	0.097	0.956505	FALSE	4	1	0.043241
17896	OSMR	0.0242249	0.097	0.956505	FALSE	4	1	-0.0700997
342	RFX4	0.0242378	0.097	0.956505	FALSE	4	1	0.506625
12624	DEFA5	0.0242507	0.098	0.956505	FALSE	4	1	-0.00354966
16529	SLC26A7	0.0242636	0.098	0.956505	FALSE	4	1	-0.74538
1611	MEP1A	0.0242765	0.098	0.956505	FALSE	4	1	-0.0674487
18384	NHLH2	0.0243024	0.098	0.956505	FALSE	4	1	-0.00594452
3744	CACNA1I	0.0243153	0.098	0.956505	FALSE	4	1	0.481312
12326	PROM1	0.0243282	0.098	0.956505	FALSE	4	1	-0.547351
12360	ZNF169	0.0243411	0.098	0.956505	FALSE	4	1	0.787661
6370	IL17RA	0.0243669	0.098	0.956505	FALSE	4	1	-0.114596
16797	ACTA2	0.0243799	0.098	0.956505	FALSE	4	1	-0.9226
15685	ST7L	0.0244057	0.098	0.956505	FALSE	4	1	0.482943
4886	POLR3GL	0.0244315	0.098	0.956505	FALSE	4	1	0.874305
10221	GPS1	0.0244702	0.098	0.956505	FALSE	4	1	-0.816753
9066	SLC30A5	0.0244961	0.098	0.956505	FALSE	4	1	-0.588071
394	CYP1B1	0.024509	0.098	0.956505	FALSE	4	1	0.155007
4518	HSPB7	0.0245477	0.098	0.956505	FALSE	4	1	-0.163667
12398	DNAH3	0.0245606	0.098	0.956505	FALSE	4	1	-0.346384
3476	REV1	0.0245735	0.098	0.956505	FALSE	4	1	-0.233466
16293	SALL3	0.0246123	0.098	0.956505	FALSE	4	1	0.0387805
9962	ZNF74	0.0246252	0.098	0.956505	FALSE	4	1	-0.943212
17891	UBQLN3	0.0246381	0.099	0.956505	FALSE	4	1	-0.548517
4347	WDR91	0.024651	0.099	0.956505	FALSE	4	1	-0.247643
4956	C10orf111	0.0246639	0.099	0.956505	FALSE	4	1	0.125906
199	ART3	0.0246898	0.099	0.956505	FALSE	4	1	-0.602185
7740	INTS12	0.0247027	0.099	0.956505	FALSE	4	1	-0.422717
10627	C6orf7	0.0247156	0.099	0.956505	FALSE	4	1	-0.156003
3329	OR2T5	0.0247285	0.099	0.956505	FALSE	4	1	0.425217
12394	SPDYE1	0.0247414	0.099	0.956505	FALSE	4	1	0.237257
16547	CFAP99	0.0247543	0.099	0.956505	FALSE	4	1	-0.226973
1206	EVI2B	0.0247672	0.099	0.956505	FALSE	4	1	-1.16001
14915	TUT1	0.0247802	0.099	0.956505	FALSE	4	1	0.0508552
14673	SERINC1	0.024806	0.099	0.956505	FALSE	4	1	-0.500964
3543	RIN2	0.0248318	0.099	0.956505	FALSE	4	1	-0.530368
2932	CLIC3	0.0248576	0.099	0.956505	FALSE	4	1	0.236544
17168	CLDN25	0.0248705	0.099	0.956505	FALSE	4	1	0.128186
9167	SULT1C3	0.0248835	0.099	0.956505	FALSE	4	1	-0.0914711
346	NRXN3	0.0248964	0.099	0.956505	FALSE	4	1	0.168876
14367	GC	0.0249093	0.099	0.956505	FALSE	4	1	-0.643886
3792	FAM206A	0.0249351	0.099	0.956505	FALSE	4	1	-1.11913
2716	WNT10B	0.024948	0.099	0.956505	FALSE	4	1	-0.404189
1697	ITGBL1	0.0249609	0.099	0.956505	FALSE	4	1	-0.0643091
6448	EXOSC2	0.0249739	0.099	0.956505	FALSE	4	1	-0.872082
15855	SLC2A6	0.0250126	0.1	0.956505	FALSE	4	1	-0.797764
3616	ACTN1	0.0250255	0.101	0.956505	FALSE	4	1	-0.451002
5621	ATXN1L	0.0250384	0.101	0.956505	FALSE	4	1	-0.659075
18772	MT3	0.0250513	0.101	0.956505	FALSE	4	1	-0.0485668
7593	RPE65	0.0250772	0.101	0.956505	FALSE	4	1	-1.47424
1862	GDPGP1	0.0250901	0.101	0.956505	FALSE	4	1	0.564295
2203	H2AFY	0.025103	0.101	0.956505	FALSE	4	1	0.21398
2842	PRR20B	0.0251159	0.101	0.956505	FALSE	4	1	-0.0637527
7117	HIST1H2BJ	0.0251288	0.101	0.956505	FALSE	4	1	-1.91578
4582	IREB2	0.0251417	0.101	0.956505	FALSE	4	1	-0.945802
3822	TFPI	0.0251546	0.101	0.956505	FALSE	4	1	-1.49184
12328	KPTN	0.0251675	0.101	0.956505	FALSE	4	1	-0.509349
12241	AEBP2	0.0251805	0.101	0.956505	FALSE	4	1	-1.72163
14905	CRB3	0.0251934	0.101	0.956505	FALSE	4	1	0.321523
16399	ZFYVE9	0.0252063	0.101	0.956505	FALSE	4	1	0.0240378
16123	MAP3K6	0.0252321	0.101	0.956505	FALSE	4	1	-0.221861
18321	TRAF3IP3	0.025245	0.101	0.956505	FALSE	4	1	0.313828
14832	LOC200726	0.0252579	0.102	0.956505	FALSE	4	1	-0.411545
18192	DEFB105A	0.0252709	0.102	0.956505	FALSE	4	1	-0.801626
4116	SPATA5L1	0.0252838	0.102	0.956505	FALSE	4	1	-1.36659
14739	CIPC	0.0252967	0.103	0.956505	FALSE	4	1	-0.952484
1049	EPHB4	0.0253096	0.103	0.956505	FALSE	4	1	-0.480432
6775	HS2ST1	0.0253225	0.103	0.956505	FALSE	4	1	-0.326457
9751	KSR1	0.0253354	0.103	0.956505	FALSE	4	1	-0.707644
4707	EFCC1	0.0253483	0.103	0.956505	FALSE	4	1	-0.780707
[truncated: 17,115 more rows]
